# Supplementary material for: 3,3′-[Biphenyl-4,4′-diylbis(­oxy)]diphthalic acid
Source: Acta Crystallogr Sect E Struct Rep Online. 2011 Dec 21;68(Pt 1):o211. doi: 10.1107/S1600536811053219 (PMC3254545; doi:10.1107/S1600536811053219)
Supplement: Supplementary file 1 [file e-68-0o211-sup1.cif]

##############################################################################
#                                                                            #
# This CIF contains the data in a paper accepted for publication in          #
# Acta Crystallographica Section E. It conforms to the requirements of       #
# Notes for Authors for Acta Crystallographica Section E, and has been       #
# peer reviewed under the auspices of the IUCr Commission on Journals.       #
#                                                                            #
# Full details of the Crystallographic Information File format               #
# are given in the paper "The Crystallographic Information File (CIF):       #
# a New Standard Archive File for Crystallography" by S. R. Hall, F. H.      #
# Allen and I. D. Brown [Acta Cryst. (1991), A47, 655-685].                  #
#                                                                            #
# The current version of the core CIF dictionary is obtainable from          #
# ftp://ftp.iucr.org/pub/cif_core.dic.                                       #
#                                                                            #
# Software is freely available for graphical display of the structure(s)     #
# in this CIF. For information consult the CIF software page                 #
# http://www.iucr.org/resources/cif/software.                                #
#                                                                            #
# This file may be used for bona fide research purposes within the           #
# scientific community so long as proper attribution is given to the journal # 
# article from which it was obtained.                                        #
#                                                                            #
##############################################################################
data_global
_audit_creation_method     'form.cif (version 2.0)'
_journal_data_validation_number     ?
_journal_date_recd_electronic     2011-11-21
_journal_date_accepted     2011-12-10
_journal_name_full     'Acta Crystallographica, Section E'
_journal_year     2012
_journal_volume     68
_journal_issue      1
_journal_page_first     o211
_journal_page_last     o211
_journal_paper_category     QO
_journal_paper_doi     10.1107/S1600536811053219
_journal_coeditor_code     CV5208
_publ_contact_author_name     "Wenjun Li"
_publ_contact_author_address
;
Department of Chemistry and Chemical Engineering
University of Science and Technology Beijing
Beijing 100083
People's Republic of China
;
_publ_contact_author_email     "wjli@sas.ustb.edu.cn"
_publ_contact_author_fax     ?
_publ_contact_author_phone     ?
_publ_section_title
;
3,3'-[Biphenyl-4,4'-diylbis(oxy)]diphthalic acid
;
loop_
    _publ_author_name
    _publ_author_address
    'Ningning Zhao'
;
Department of Chemistry and Chemical Engineering
University of Science and Technology Beijing
Beijing 100083
People's Republic of China
;
    'Wenjun Li'
;
Department of Chemistry and Chemical Engineering
University of Science and Technology Beijing
Beijing 100083
People's Republic of China
;
    'Zhidong Chang'
;
Department of Chemistry and Chemical Engineering
University of Science and Technology Beijing
Beijing 100083
People's Republic of China
;
    'Changyan Sun'
;
Department of Chemistry and Chemical Engineering
University of Science and Technology Beijing
Beijing 100083
People's Republic of China
;
    "Hongxia Fan"
;
Department of Chemistry and Chemical Engineering
University of Science and Technology Beijing
Beijing 100083
People's Republic of China
;
data_I
_audit_creation_method     SHELXL-97
_chemical_name_systematic
;
3,3'-[Biphenyl-4,4'-diylbis(oxy)]diphthalic acid
;
_chemical_name_common     ?
_chemical_formula_moiety     'C28 H18 O10'
_chemical_formula_sum     'C28 H18 O10'
_chemical_formula_iupac     'C28 H18 O10'
_chemical_formula_weight     514.42
_chemical_melting_point     ?
_symmetry_cell_setting     orthorhombic
_symmetry_space_group_name_H-M     'P n a 21'
loop_
    _symmetry_equiv_pos_as_xyz
    'x, y, z'
    '-x, -y, z+1/2'
    'x+1/2, -y+1/2, z'
    '-x+1/2, y+1/2, z+1/2'
_cell_length_a     21.5817(7)
_cell_length_b     11.2676(4)
_cell_length_c     9.5025(3)
_cell_angle_alpha     90.00
_cell_angle_beta     90.00
_cell_angle_gamma     90.00
_cell_volume     2310.76(13)
_cell_formula_units_Z     4
_cell_measurement_reflns_used     1882
_cell_measurement_theta_min     2.9528
_cell_measurement_theta_max     29.0461
_cell_measurement_temperature     293(2)
_exptl_crystal_description     block
_exptl_crystal_colour     yellow
_exptl_crystal_size_max     0.39
_exptl_crystal_size_mid     0.32
_exptl_crystal_size_min     0.28
_exptl_crystal_density_diffrn     1.479
_exptl_crystal_density_meas     ?
_exptl_crystal_density_method     'not measured'
_exptl_crystal_F_000     1064
_exptl_absorpt_coefficient_mu     0.114
_exptl_absorpt_correction_type     multi-scan
_exptl_absorpt_process_details     '(SADABS; Bruker, 2005)'
_exptl_absorpt_correction_T_min     0.9569
_exptl_absorpt_correction_T_max     0.9688
_exptl_special_details     ?
_diffrn_ambient_temperature     293(2)
_diffrn_radiation_type     MoK\a
_diffrn_radiation_wavelength     0.71073
_diffrn_radiation_source     'fine-focus sealed tube'
_diffrn_radiation_monochromator     'graphite'
_diffrn_measurement_device_type     'Bruker APEXII CCD area-detector'
_diffrn_measurement_method     'phi and omega scans'
_diffrn_detector_area_resol_mean     ?
_diffrn_reflns_number     5587
_diffrn_reflns_av_R_equivalents     0.0238
_diffrn_reflns_av_sigmaI/netI     0.0310
_diffrn_reflns_theta_min     2.96
_diffrn_reflns_theta_max     25.00
_diffrn_reflns_theta_full     25.00
_diffrn_measured_fraction_theta_max     0.998
_diffrn_measured_fraction_theta_full     0.998
_diffrn_reflns_limit_h_min     -8
_diffrn_reflns_limit_h_max     25
_diffrn_reflns_limit_k_min     -13
_diffrn_reflns_limit_k_max     9
_diffrn_reflns_limit_l_min     -5
_diffrn_reflns_limit_l_max     11
_diffrn_standards_number     ?
_diffrn_standards_interval_count     ?
_diffrn_standards_interval_time     ?
_diffrn_standards_decay_%     ?
_refine_special_details
;
Refinement of <i>F</i>^2^ against ALL reflections. The weighted <i>R</i>-factor
<i>wR</i> and goodness of fit <i>S</i> are based on <i>F</i>^2^, conventional
<i>R</i>-factors <i>R</i> are based on <i>F</i>, with <i>F</i> set to zero for
negative <i>F</i>^2^. The threshold expression of <i>F</i>^2^ >
\s(<i>F</i>^2^) is used only for calculating <i>R</i>-factors(gt) <i>etc</i>.
and is not relevant to the choice of reflections for refinement.
<i>R</i>-factors based on <i>F</i>^2^ are statistically about twice as large
as those based on <i>F</i>, and <i>R</i>- factors based on ALL data will be
even larger.
;
_reflns_number_total     2857
_reflns_number_gt     2352
_reflns_threshold_expression     I>2sigma(I)
_refine_ls_structure_factor_coef     Fsqd
_refine_ls_matrix_type     full
_refine_ls_R_factor_all     0.0617
_refine_ls_R_factor_gt     0.0478
_refine_ls_wR_factor_gt     0.1109
_refine_ls_wR_factor_ref     0.1175
_refine_ls_goodness_of_fit_ref     1.084
_refine_ls_restrained_S_all     1.084
_refine_ls_number_reflns     2857
_refine_ls_number_parameters     343
_refine_ls_number_restraints     1
_refine_ls_hydrogen_treatment     constr
_refine_ls_weighting_scheme     calc
_refine_ls_weighting_details
         'calc w=1/[\s^2^(Fo^2^)+(0.0626P)^2^+0.1818P] where P=(Fo^2^+2Fc^2^)/3'
_atom_sites_solution_hydrogens     geom
_atom_sites_solution_primary     direct
_atom_sites_solution_secondary     difmap
_refine_ls_shift/su_max     0.000
_refine_ls_shift/su_mean     0.000
_refine_diff_density_max     0.179
_refine_diff_density_min     -0.160
_refine_ls_extinction_method     none
_refine_ls_extinction_coef     ?
_refine_ls_abs_structure_details     ?
_refine_ls_abs_structure_Flack     ?
loop_
    _atom_type_symbol
    _atom_type_description
    _atom_type_scat_dispersion_real
    _atom_type_scat_dispersion_imag
    _atom_type_scat_source
    'C' 'C' 0.0033 0.0016
                         'International Tables Vol C Tables 4.2.6.8 and 6.1.1.4'
    'H' 'H' 0.0000 0.0000
                         'International Tables Vol C Tables 4.2.6.8 and 6.1.1.4'
    'O' 'O' 0.0106 0.0060
                         'International Tables Vol C Tables 4.2.6.8 and 6.1.1.4'
_computing_data_collection     'APEX2 (Bruker, 2007)'
_computing_cell_refinement     'SAINT (Bruker, 2007)'
_computing_data_reduction     'SAINT (Bruker, 2007)'
_computing_structure_solution     'SHELXS97 (Sheldrick, 2008)'
_computing_structure_refinement     'SHELXL97 (Sheldrick, 2008)'
_computing_molecular_graphics     'SHELXTL (Sheldrick, 2008)'
_computing_publication_material     'SHELXTL (Sheldrick, 2008)'
loop_
    _atom_site_type_symbol
    _atom_site_label
    _atom_site_fract_x
    _atom_site_fract_y
    _atom_site_fract_z
    _atom_site_U_iso_or_equiv
    _atom_site_adp_type
    _atom_site_calc_flag
    _atom_site_refinement_flags
    _atom_site_occupancy
    _atom_site_symmetry_multiplicity
    _atom_site_disorder_assembly
    _atom_site_disorder_group
    C C1 0.30406(19) 1.3782(3) 1.6071(4) 0.0542(10) Uani d . 1 1 . .
    C C2 0.41811(18) 1.3386(3) 1.4287(4) 0.0450(9) Uani d . 1 1 . .
    C C3 0.30093(19) 1.3259(3) 1.4624(4) 0.0527(10) Uani d . 1 1 . .
    C C4 0.35348(17) 1.3116(3) 1.3805(4) 0.0445(9) Uani d . 1 1 . .
    C C5 0.34704(19) 1.2629(3) 1.2462(4) 0.0515(10) Uani d . 1 1 . .
    C C6 0.2897(2) 1.2302(4) 1.1958(5) 0.0638(12) Uani d . 1 1 . .
    H H6 0.2860 1.1980 1.1061 0.077 Uiso calc R 1 1 . .
    C C7 0.2378(2) 1.2454(4) 1.2786(5) 0.0691(13) Uani d . 1 1 . .
    H H7 0.1990 1.2236 1.2444 0.083 Uiso calc R 1 1 . .
    C C8 0.2431(2) 1.2924(4) 1.4110(5) 0.0609(11) Uani d . 1 1 . .
    H H8 0.2081 1.3020 1.4667 0.073 Uiso calc R 1 1 . .
    C C9 0.40425(18) 1.1761(4) 1.0552(4) 0.0509(10) Uani d . 1 1 . .
    C C10 0.3961(2) 1.0575(4) 1.0751(4) 0.0666(13) Uani d . 1 1 . .
    H H10 0.3870 1.0279 1.1641 0.080 Uiso calc R 1 1 . .
    C C11 0.4016(2) 0.9812(3) 0.9611(5) 0.0609(12) Uani d . 1 1 . .
    H H11 0.3963 0.9001 0.9749 0.073 Uiso calc R 1 1 . .
    C C12 0.41474(16) 1.0225(3) 0.8286(4) 0.0446(9) Uani d . 1 1 . .
    C C13 0.4236(2) 1.1432(3) 0.8129(5) 0.0589(11) Uani d . 1 1 . .
    H H13 0.4335 1.1738 0.7248 0.071 Uiso calc R 1 1 . .
    C C14 0.4178(2) 1.2195(3) 0.9266(5) 0.0596(11) Uani d . 1 1 . .
    H H14 0.4233 1.3007 0.9142 0.071 Uiso calc R 1 1 . .
    C C15 0.41748(16) 0.9389(3) 0.7056(4) 0.0438(9) Uani d . 1 1 . .
    C C16 0.4346(2) 0.8221(3) 0.7200(4) 0.0616(11) Uani d . 1 1 . .
    H H16 0.4469 0.7950 0.8082 0.074 Uiso calc R 1 1 . .
    C C17 0.4343(2) 0.7437(4) 0.6092(5) 0.0624(11) Uani d . 1 1 . .
    H H17 0.4464 0.6653 0.6227 0.075 Uiso calc R 1 1 . .
    C C18 0.41619(17) 0.7812(3) 0.4798(4) 0.0467(9) Uani d . 1 1 . .
    C C19 0.3990(2) 0.8959(3) 0.4610(5) 0.0639(12) Uani d . 1 1 . .
    H H19 0.3865 0.9217 0.3724 0.077 Uiso calc R 1 1 . .
    C C20 0.3997(2) 0.9744(3) 0.5721(4) 0.0606(12) Uani d . 1 1 . .
    H H20 0.3881 1.0529 0.5571 0.073 Uiso calc R 1 1 . .
    C C21 0.42764(16) 0.6151(3) 0.1051(4) 0.0410(8) Uani d . 1 1 . .
    C C22 0.3124(2) 0.5020(3) -0.0191(4) 0.0539(10) Uani d . 1 1 . .
    C C23 0.31384(17) 0.5530(3) 0.1252(4) 0.0458(9) Uani d . 1 1 . .
    C C24 0.36704(17) 0.6045(3) 0.1821(4) 0.0421(8) Uani d . 1 1 . .
    C C25 0.36412(17) 0.6571(3) 0.3145(4) 0.0466(9) Uani d . 1 1 . .
    C C26 0.30915(18) 0.6577(4) 0.3882(4) 0.0587(11) Uani d . 1 1 . .
    H H26 0.3074 0.6929 0.4767 0.070 Uiso calc R 1 1 . .
    C C27 0.25716(19) 0.6067(4) 0.3322(5) 0.0656(12) Uani d . 1 1 . .
    H H27 0.2202 0.6080 0.3824 0.079 Uiso calc R 1 1 . .
    C C28 0.2594(2) 0.5534(4) 0.2014(4) 0.0598(11) Uani d . 1 1 . .
    H H28 0.2241 0.5177 0.1646 0.072 Uiso calc R 1 1 . .
    O O1 0.35545(15) 1.4066(3) 1.6566(3) 0.0855(10) Uani d . 1 1 . .
    O O2 0.25406(16) 1.3930(3) 1.6720(3) 0.0896(11) Uani d . 1 1 . .
    H H2 0.2612 1.4218 1.7496 0.134 Uiso calc R 1 1 . .
    O O3 0.44618(13) 1.2493(2) 1.4775(4) 0.0628(8) Uani d . 1 1 . .
    H H3 0.4811 1.2688 1.5023 0.094 Uiso calc R 1 1 . .
    O O4 0.43977(14) 1.4384(2) 1.4219(4) 0.0752(10) Uani d . 1 1 . .
    O O5 0.46202(13) 0.5243(2) 0.0978(4) 0.0697(9) Uani d . 1 1 . .
    H H5 0.4936 0.5406 0.0537 0.105 Uiso calc R 1 1 . .
    O O6 0.44146(14) 0.7116(2) 0.0561(4) 0.0679(9) Uani d . 1 1 . .
    O O7 0.26478(17) 0.4490(3) -0.0584(4) 0.0890(11) Uani d . 1 1 . .
    O O8 0.35855(15) 0.5180(3) -0.0969(3) 0.0740(9) Uani d . 1 1 . .
    H H8A 0.3525 0.4863 -0.1733 0.111 Uiso calc R 1 1 . .
    O O9 0.40081(14) 1.2559(3) 1.1684(3) 0.0626(8) Uani d . 1 1 . .
    O O10 0.41860(12) 0.7034(2) 0.3652(3) 0.0551(7) Uani d . 1 1 . .
loop_
    _atom_site_aniso_label
    _atom_site_aniso_U_11
    _atom_site_aniso_U_22
    _atom_site_aniso_U_33
    _atom_site_aniso_U_12
    _atom_site_aniso_U_13
    _atom_site_aniso_U_23
    C1 0.053(2) 0.072(2) 0.039(2) 0.0091(19) -0.004(2) -0.016(2)
    C2 0.059(2) 0.0429(19) 0.0327(19) 0.0044(19) -0.0064(19) -0.0080(16)
    C3 0.059(2) 0.057(2) 0.042(2) 0.0023(18) -0.004(2) -0.014(2)
    C4 0.045(2) 0.054(2) 0.035(2) -0.0003(16) -0.0065(18) -0.0138(17)
    C5 0.050(2) 0.060(2) 0.044(2) -0.0032(18) -0.002(2) -0.0131(19)
    C6 0.062(3) 0.082(3) 0.047(3) -0.013(2) -0.013(2) -0.022(2)
    C7 0.052(3) 0.098(3) 0.057(3) -0.011(2) -0.009(2) -0.024(3)
    C8 0.049(2) 0.083(3) 0.051(3) -0.004(2) -0.001(2) -0.019(2)
    C9 0.054(2) 0.060(2) 0.039(2) -0.0010(19) -0.003(2) -0.016(2)
    C10 0.101(4) 0.074(3) 0.025(2) 0.001(2) -0.008(2) -0.006(2)
    C11 0.082(3) 0.054(2) 0.047(3) 0.000(2) -0.005(2) -0.009(2)
    C12 0.0415(19) 0.0541(19) 0.038(2) 0.0004(16) -0.0004(18) -0.0093(19)
    C13 0.081(3) 0.061(2) 0.035(2) -0.013(2) 0.005(2) -0.012(2)
    C14 0.076(3) 0.053(2) 0.050(3) -0.010(2) 0.005(2) -0.012(2)
    C15 0.039(2) 0.054(2) 0.038(2) -0.0012(16) -0.0011(18) -0.0119(18)
    C16 0.075(3) 0.071(2) 0.038(2) 0.026(2) -0.013(2) -0.009(2)
    C17 0.077(3) 0.057(2) 0.053(3) 0.019(2) -0.001(2) -0.011(2)
    C18 0.044(2) 0.053(2) 0.043(2) -0.0015(17) 0.006(2) -0.0169(19)
    C19 0.094(3) 0.066(2) 0.031(2) 0.005(2) -0.008(2) -0.002(2)
    C20 0.089(3) 0.049(2) 0.044(3) 0.003(2) -0.002(2) -0.0033(19)
    C21 0.047(2) 0.0430(19) 0.0329(19) 0.0040(16) 0.0014(17) -0.0074(17)
    C22 0.057(3) 0.065(2) 0.039(2) -0.001(2) 0.010(2) -0.009(2)
    C23 0.051(2) 0.0537(19) 0.033(2) -0.0001(16) 0.0028(19) -0.0076(17)
    C24 0.048(2) 0.0423(16) 0.036(2) 0.0029(16) 0.0074(17) -0.0066(17)
    C25 0.047(2) 0.0537(19) 0.039(2) -0.0015(16) 0.0073(19) -0.0128(18)
    C26 0.058(3) 0.083(3) 0.035(2) -0.005(2) 0.011(2) -0.024(2)
    C27 0.049(2) 0.097(3) 0.051(3) -0.012(2) 0.016(2) -0.024(2)
    C28 0.054(2) 0.081(3) 0.045(2) -0.009(2) 0.005(2) -0.016(2)
    O1 0.060(2) 0.141(3) 0.055(2) 0.0096(19) -0.0108(16) -0.046(2)
    O2 0.070(2) 0.148(3) 0.0512(19) -0.008(2) 0.0082(17) -0.042(2)
    O3 0.0580(17) 0.0637(16) 0.067(2) -0.0040(14) -0.0070(15) 0.0019(16)
    O4 0.075(2) 0.0582(16) 0.092(3) -0.0139(15) -0.032(2) 0.0110(17)
    O5 0.0570(17) 0.0566(14) 0.096(3) 0.0102(13) 0.0271(18) 0.0128(17)
    O6 0.0712(19) 0.0516(15) 0.081(2) 0.0075(13) 0.0242(17) 0.0159(15)
    O7 0.083(2) 0.132(3) 0.0516(18) -0.042(2) 0.0072(18) -0.037(2)
    O8 0.067(2) 0.111(2) 0.0439(18) -0.0010(16) 0.0045(16) -0.0348(17)
    O9 0.0624(18) 0.0821(18) 0.0433(17) -0.0121(14) 0.0023(15) -0.0300(14)
    O10 0.0456(14) 0.0718(16) 0.0479(17) -0.0056(12) 0.0097(13) -0.0281(14)
_geom_special_details
;
All e.s.d.'s (except the e.s.d. in the dihedral angle between two l.s. planes)
are estimated using the full covariance matrix. The cell e.s.d.'s are taken
into account individually in the estimation of e.s.d.'s in distances, angles
and torsion angles; correlations between e.s.d.'s in cell parameters are only
used when they are defined by crystal symmetry. An approximate (isotropic)
treatment of cell e.s.d.'s is used for estimating e.s.d.'s involving l.s.
planes.
;
loop_
    _geom_bond_atom_site_label_1
    _geom_bond_atom_site_label_2
    _geom_bond_site_symmetry_2
    _geom_bond_distance
    _geom_bond_publ_flag
    C1 O1 . 1.246(5) ?
    C1 O2 . 1.254(5) ?
    C1 C3 . 1.497(6) ?
    C2 O4 . 1.219(4) ?
    C2 O3 . 1.263(4) ?
    C2 C4 . 1.499(5) ?
    C3 C4 . 1.385(5) ?
    C3 C8 . 1.392(5) ?
    C4 C5 . 1.396(5) ?
    C5 C6 . 1.377(6) ?
    C5 O9 . 1.378(5) ?
    C6 C7 . 1.381(6) ?
    C6 H6 . 0.9300 ?
    C7 C8 . 1.370(6) ?
    C7 H7 . 0.9300 ?
    C8 H8 . 0.9300 ?
    C9 C14 . 1.349(6) ?
    C9 C10 . 1.361(6) ?
    C9 O9 . 1.404(4) ?
    C10 C11 . 1.388(6) ?
    C10 H10 . 0.9300 ?
    C11 C12 . 1.372(6) ?
    C11 H11 . 0.9300 ?
    C12 C13 . 1.382(5) ?
    C12 C15 . 1.503(5) ?
    C13 C14 . 1.386(5) ?
    C13 H13 . 0.9300 ?
    C14 H14 . 0.9300 ?
    C15 C16 . 1.374(5) ?
    C15 C20 . 1.384(6) ?
    C16 C17 . 1.375(6) ?
    C16 H16 . 0.9300 ?
    C17 C18 . 1.357(6) ?
    C17 H17 . 0.9300 ?
    C18 C19 . 1.357(5) ?
    C18 O10 . 1.399(4) ?
    C19 C20 . 1.378(6) ?
    C19 H19 . 0.9300 ?
    C20 H20 . 0.9300 ?
    C21 O6 . 1.220(4) ?
    C21 O5 . 1.266(4) ?
    C21 C24 . 1.504(5) ?
    C22 O7 . 1.246(5) ?
    C22 O8 . 1.253(5) ?
    C22 C23 . 1.487(5) ?
    C23 C28 . 1.380(5) ?
    C23 C24 . 1.395(5) ?
    C24 C25 . 1.392(5) ?
    C25 O10 . 1.373(4) ?
    C25 C26 . 1.378(5) ?
    C26 C27 . 1.368(6) ?
    C26 H26 . 0.9300 ?
    C27 C28 . 1.381(6) ?
    C27 H27 . 0.9300 ?
    C28 H28 . 0.9300 ?
    O2 H2 . 0.8200 ?
    O3 H3 . 0.8200 ?
    O5 H5 . 0.8200 ?
    O8 H8A . 0.8200 ?
loop_
    _geom_angle_atom_site_label_1
    _geom_angle_atom_site_label_2
    _geom_angle_atom_site_label_3
    _geom_angle_site_symmetry_1
    _geom_angle_site_symmetry_3
    _geom_angle
    _geom_angle_publ_flag
    O1 C1 O2 . . 123.1(4) ?
    O1 C1 C3 . . 119.2(4) ?
    O2 C1 C3 . . 117.7(4) ?
    O4 C2 O3 . . 124.7(4) ?
    O4 C2 C4 . . 121.8(3) ?
    O3 C2 C4 . . 113.4(3) ?
    C4 C3 C8 . . 120.3(4) ?
    C4 C3 C1 . . 121.7(4) ?
    C8 C3 C1 . . 118.0(4) ?
    C3 C4 C5 . . 118.6(4) ?
    C3 C4 C2 . . 124.5(3) ?
    C5 C4 C2 . . 116.8(3) ?
    C6 C5 O9 . . 123.7(4) ?
    C6 C5 C4 . . 120.8(4) ?
    O9 C5 C4 . . 115.4(3) ?
    C5 C6 C7 . . 119.9(4) ?
    C5 C6 H6 . . 120.1 ?
    C7 C6 H6 . . 120.1 ?
    C8 C7 C6 . . 120.2(4) ?
    C8 C7 H7 . . 119.9 ?
    C6 C7 H7 . . 119.9 ?
    C7 C8 C3 . . 120.2(4) ?
    C7 C8 H8 . . 119.9 ?
    C3 C8 H8 . . 119.9 ?
    C14 C9 C10 . . 120.6(4) ?
    C14 C9 O9 . . 118.3(3) ?
    C10 C9 O9 . . 121.0(4) ?
    C9 C10 C11 . . 119.3(4) ?
    C9 C10 H10 . . 120.4 ?
    C11 C10 H10 . . 120.4 ?
    C12 C11 C10 . . 121.6(3) ?
    C12 C11 H11 . . 119.2 ?
    C10 C11 H11 . . 119.2 ?
    C11 C12 C13 . . 117.5(3) ?
    C11 C12 C15 . . 120.6(3) ?
    C13 C12 C15 . . 121.8(3) ?
    C12 C13 C14 . . 120.9(4) ?
    C12 C13 H13 . . 119.6 ?
    C14 C13 H13 . . 119.6 ?
    C9 C14 C13 . . 120.1(3) ?
    C9 C14 H14 . . 120.0 ?
    C13 C14 H14 . . 120.0 ?
    C16 C15 C20 . . 116.3(3) ?
    C16 C15 C12 . . 122.2(3) ?
    C20 C15 C12 . . 121.4(3) ?
    C15 C16 C17 . . 122.5(4) ?
    C15 C16 H16 . . 118.8 ?
    C17 C16 H16 . . 118.8 ?
    C18 C17 C16 . . 119.7(4) ?
    C18 C17 H17 . . 120.1 ?
    C16 C17 H17 . . 120.1 ?
    C17 C18 C19 . . 119.6(4) ?
    C17 C18 O10 . . 120.0(3) ?
    C19 C18 O10 . . 120.3(4) ?
    C18 C19 C20 . . 120.5(4) ?
    C18 C19 H19 . . 119.7 ?
    C20 C19 H19 . . 119.7 ?
    C19 C20 C15 . . 121.3(4) ?
    C19 C20 H20 . . 119.3 ?
    C15 C20 H20 . . 119.3 ?
    O6 C21 O5 . . 123.8(3) ?
    O6 C21 C24 . . 118.0(3) ?
    O5 C21 C24 . . 118.2(3) ?
    O7 C22 O8 . . 123.2(4) ?
    O7 C22 C23 . . 118.6(4) ?
    O8 C22 C23 . . 118.2(4) ?
    C28 C23 C24 . . 119.7(3) ?
    C28 C23 C22 . . 117.9(4) ?
    C24 C23 C22 . . 122.3(3) ?
    C25 C24 C23 . . 119.3(3) ?
    C25 C24 C21 . . 116.4(3) ?
    C23 C24 C21 . . 124.1(3) ?
    O10 C25 C26 . . 123.9(3) ?
    O10 C25 C24 . . 116.1(3) ?
    C26 C25 C24 . . 120.0(3) ?
    C27 C26 C25 . . 120.4(4) ?
    C27 C26 H26 . . 119.8 ?
    C25 C26 H26 . . 119.8 ?
    C26 C27 C28 . . 120.2(4) ?
    C26 C27 H27 . . 119.9 ?
    C28 C27 H27 . . 119.9 ?
    C23 C28 C27 . . 120.3(4) ?
    C23 C28 H28 . . 119.9 ?
    C27 C28 H28 . . 119.9 ?
    C1 O2 H2 . . 109.5 ?
    C2 O3 H3 . . 109.5 ?
    C21 O5 H5 . . 109.5 ?
    C22 O8 H8A . . 109.5 ?
    C5 O9 C9 . . 119.5(3) ?
    C25 O10 C18 . . 118.6(3) ?
loop_
    _geom_hbond_atom_site_label_D
    _geom_hbond_atom_site_label_H
    _geom_hbond_atom_site_label_A
    _geom_hbond_site_symmetry_A
    _geom_hbond_distance_DH
    _geom_hbond_distance_HA
    _geom_hbond_distance_DA
    _geom_hbond_angle_DHA
    O2 H2 O7 1_567 0.82 1.85 2.649(4) 163.6
    O8 H8A O1 1_543 0.82 1.85 2.659(4) 168.5
    O3 H3 O6 2_676 0.82 1.76 2.575(4) 171.6
    O5 H5 O4 2_673 0.82 1.92 2.732(4) 169.0
    C11 H11 O6 1_556 0.93 2.46 3.284(5) 147.5
    C13 H13 O3 1_554 0.93 2.51 3.438(6) 172.5
    C16 H16 O6 1_556 0.93 2.54 3.431(6) 160.7
