# Supplementary material for: 3,3′-[Biphenyl-4,4′-diylbis(­oxy)]diphthalic acid
Source: Acta Crystallogr Sect E Struct Rep Online. 2011 Dec 21;68(Pt 1):o211. doi: 10.1107/S1600536811053219 (PMC3254545; doi:10.1107/S1600536811053219)
Supplement: Supplementary file 2 [file e-68-0o211-Isup2.hkl]

#
# h,k,l, Fc-squared, Fo-squared, sigma(Fo-squared) and status flag
#
data_I
_shelx_title ' CC in Pna2(1)'
_shelx_refln_list_code          4
_shelx_F_calc_maximum      285.19
_exptl_crystal_F_000      1064.00
_reflns_d_resolution_high  0.8410
 
loop_
 _symmetry_equiv_pos_as_xyz
 'x, y, z'
 '-x, -y, z+1/2'
 'x+1/2, -y+1/2, z'
 '-x+1/2, y+1/2, z+1/2'
 
_cell_length_a    21.5817
_cell_length_b    11.2676
_cell_length_c     9.5025
_cell_angle_alpha  90.000
_cell_angle_beta   90.000
_cell_angle_gamma  90.000
 
_shelx_F_squared_multiplier     1.000
 
loop_
 _refln_index_h
 _refln_index_k
 _refln_index_l
 _refln_F_squared_calc
 _refln_F_squared_meas
 _refln_F_squared_sigma
 _refln_observed_status
  10   0  -5      354.82      326.84     12.64 o
   9   1  -5      486.94      458.65     12.64 o
  10   1  -5      120.69      113.76      7.22 o
  11   1  -5       58.78       56.88      5.42 o
  12   1  -5       93.67       85.77      7.22 o
   9   2  -5       62.14       54.17      3.61 o
  10   2  -5       89.07       86.67      5.42 o
  11   2  -5       21.75       20.77      3.61 o
   2   3  -5     1227.68     1105.10     27.09 o
   3   3  -5     1262.51     1333.53     29.79 o
   4   3  -5      440.78      409.90     15.35 o
   5   3  -5      158.50      143.56      9.03 o
   6   3  -5      235.43      246.48     11.74 o
  10   3  -5       59.05       52.37      3.61 o
   1   4  -5      358.77      356.63     14.45 o
   2   4  -5      350.05      330.45     13.54 o
   3   4  -5       14.47       13.54      4.51 o
   4   4  -5       17.96       14.45      4.51 o
   5   4  -5       42.29       42.43      5.42 o
   6   4  -5      161.21      160.71      9.03 o
   7   4  -5      610.24      572.42     17.15 o
   0   5  -5       16.65       18.06      5.42 o
   1   5  -5        9.74       16.25      4.51 o
   2   5  -5       25.58       26.18      4.51 o
   3   5  -5       44.22       46.05      5.42 o
   4   5  -5       20.03       15.35      4.51 o
   5   5  -5      336.84      321.42     11.74 o
   6   5  -5      407.75      365.66     12.64 o
   1   6  -5      176.41      163.42      9.03 o
   2   6  -5       82.36       75.84      6.32 o
   3   6  -5       58.90       51.46      5.42 o
   4   6  -5       57.18       51.46      4.51 o
   5   6  -5      106.18       83.97      5.42 o
   2   0  -4     4003.21     4175.74     66.81 o
   8   0  -4      233.88      230.23      9.93 o
  10   0  -4      234.49      227.52     10.83 o
  24   0  -4        3.62        2.71      9.93 o
   1   1  -4     4518.70     5104.80     54.58 o
   2   1  -4     1777.95     1764.19     34.31 o
   3   1  -4     1998.49     2075.68     38.82 o
   4   1  -4      268.73      231.13     11.74 o
   5   1  -4      241.65      261.83     11.74 o
   6   1  -4     1738.44     1673.73     67.26 o
   7   1  -4        0.89        2.06      2.17 o
   8   1  -4      133.78      130.65      5.42 o
   9   1  -4      421.47      418.03     12.64 o
  23   1  -4       12.92       18.96     10.83 o
   0   2  -4     1648.53     1969.14     37.02 o
   1   2  -4     5964.60     6516.80     65.75 o
   2   2  -4      541.65      507.32     11.80 o
   3   2  -4     3193.65     3261.14     52.37 o
   4   2  -4      164.13      169.74      9.03 o
   5   2  -4     3180.26     3006.53     49.66 o
   6   2  -4      263.92      267.25     11.74 o
   7   2  -4     1416.11     1318.24     74.49 o
  23   2  -4        9.10       12.64      9.93 o
   1   3  -4      866.15      993.61     16.56 o
   2   3  -4     3019.62     3367.75     38.24 o
   3   3  -4      254.60      225.72      9.93 o
   4   3  -4     1133.32     1297.41     26.18 o
   5   3  -4      369.89      416.22     13.54 o
   6   3  -4       42.22       45.14      5.42 o
  22   3  -4       10.44        0.00      9.03 o
  23   3  -4       11.04       14.45      9.93 o
   0   4  -4      744.52      722.29     18.96 o
   1   4  -4       73.77       77.75      4.97 o
   2   4  -4      729.00      740.21     13.63 o
   3   4  -4       19.94        8.13      3.61 o
   4   4  -4      125.54      122.79      6.32 o
   5   4  -4      206.64      208.56      8.13 o
   6   4  -4       75.54       71.33      5.42 o
  21   4  -4        3.48        0.00      9.03 o
  22   4  -4        8.32        9.03      9.03 o
   1   5  -4      286.51      296.38      7.96 o
   2   5  -4      260.14      251.33      7.16 o
   3   5  -4      212.90      195.92      8.13 o
   4   5  -4      450.16      432.47     11.74 o
   5   5  -4      334.55      318.71      9.03 o
   6   5  -4      753.65      660.90     14.45 o
   7   5  -4       13.47        5.42      2.71 o
  20   5  -4       67.43       75.84     13.54 o
  21   5  -4        7.42        8.13      8.13 o
  22   5  -4       28.09       35.21     12.64 o
   0   6  -4      733.77      678.05     17.15 o
   1   6  -4      122.60      116.13      4.99 o
   2   6  -4      142.14      125.89      8.13 o
   5   6  -4      112.60      100.22      6.32 o
   6   6  -4      250.86      227.52      9.03 o
   7   6  -4      116.80      117.37      7.22 o
   8   6  -4      163.07      161.61      9.03 o
  19   6  -4       25.45       24.38      9.93 o
  20   6  -4        4.19        8.13      9.03 o
  21   6  -4       46.64       42.43     11.74 o
   1   7  -4      309.07      257.61     10.83 o
   4   7  -4      375.79      320.52     13.54 o
   5   7  -4      147.82      131.82      8.13 o
   6   7  -4        9.81        9.93      4.51 o
   7   7  -4      536.43      523.66     16.25 o
   8   7  -4      224.31      205.85     10.83 o
   9   7  -4       14.41       20.77      5.42 o
  17   7  -4       70.11       64.10     11.74 o
  18   7  -4        5.62       25.28      9.93 o
  19   7  -4       62.99       69.52     12.64 o
   5   8  -4       26.47       27.09      5.42 o
   6   8  -4      238.33      211.27     11.74 o
   7   8  -4       77.63       74.03      7.22 o
   8   8  -4      160.87      130.92      9.03 o
   9   8  -4      129.64      135.43      9.93 o
  15   8  -4      126.28      140.85     14.45 o
  16   8  -4       28.96       28.89      9.03 o
  17   8  -4       14.94       22.57      9.03 o
  18   8  -4       16.88       16.25      9.03 o
   5   9  -4      117.90      102.02      9.03 o
   6   9  -4        8.42        0.00      5.42 o
   4   0  -3    14545.14    14724.80    188.70 o
   6   0  -3     4823.09     4934.85     50.33 o
  22   0  -3       63.07       97.51     16.25 o
  24   0  -3        2.30        0.00      9.93 o
   0   1  -3     4460.87     4801.43     68.62 o
   1   1  -3     2276.53     2315.84     27.77 o
   2   1  -3     2496.69     2531.63     41.53 o
   3   1  -3     1544.11     1384.99     27.09 o
   4   1  -3       73.28       58.18     11.74 o
   5   1  -3     1758.43     1556.73     18.47 o
   6   1  -3     1248.33     1406.53     21.22 o
   7   1  -3     2078.43     2231.88     39.73 o
   8   1  -3     4181.78     4604.60     70.42 o
   9   1  -3      711.67      746.67     20.77 o
  21   1  -3        4.74       17.47      7.32 o
  22   1  -3        9.50       32.40      7.96 o
  23   1  -3        7.88       16.44      7.58 o
  24   1  -3        3.05        0.00     14.45 o
   1   2  -3      278.17      331.50      7.96 o
   2   2  -3      983.40     1015.78     15.28 o
   3   2  -3      615.66      611.24     15.35 o
   4   2  -3      369.10      419.83     12.64 o
   5   2  -3      604.92      600.56     26.18 o
   6   2  -3      607.49      553.08     11.44 o
   7   2  -3      432.97      471.29     16.25 o
  20   2  -3       52.94       68.62     12.64 o
  21   2  -3        9.13       19.41      7.02 o
  22   2  -3       94.01      110.55     18.51 o
  23   2  -3       16.85       29.23      7.96 o
  24   2  -3        6.91        8.58      7.58 o
   0   3  -3     9461.95     9387.07    121.89 o
   1   3  -3     3135.27     3135.15     33.82 o
   2   3  -3      388.83      433.37     11.74 o
   3   3  -3     1489.54     1504.17     25.28 o
   4   3  -3      650.49      478.35     76.29 o
   5   3  -3       93.14      102.93      5.42 o
  20   3  -3       82.25       83.06     13.54 o
  21   3  -3        1.00       16.25      7.02 o
  22   3  -3        1.66        6.88      7.22 o
  23   3  -3        8.28       15.94      7.32 o
  24   3  -3       26.55       16.44      7.58 o
   1   4  -3     3212.85     3644.86     52.37 o
   2   4  -3     2805.23     2963.20     42.43 o
   3   4  -3      851.48      840.30     51.01 o
   4   4  -3       43.21       46.97      2.55 o
  18   4  -3       65.98       74.03     11.74 o
  19   4  -3      199.79      205.85     18.06 o
  20   4  -3       30.96       11.74      9.03 o
  21   4  -3       37.71       44.18      8.23 o
  22   4  -3       35.92       36.11      8.23 o
  23   4  -3       18.00       13.95     10.38 o
   0   5  -3      294.35      296.14      9.93 o
   1   5  -3      672.80      646.45     14.45 o
   2   5  -3     1249.26     1155.67     19.86 o
   3   5  -3     1199.04     1165.60     23.47 o
   4   5  -3      332.46      334.96     10.83 o
   5   5  -3      285.84      297.44      8.23 o
   6   5  -3      366.25      365.66     14.45 o
  17   5  -3       96.87       93.90     12.64 o
  18   5  -3      175.64      189.60     17.15 o
  19   5  -3       74.67       87.58     13.54 o
  20   5  -3       21.51       28.02      6.94 o
  21   5  -3      102.85      107.71     18.96 o
  22   5  -3       25.68       26.63      7.66 o
   1   6  -3      231.38      202.24      7.22 o
   2   6  -3      803.57      752.99     19.86 o
   3   6  -3       73.83       73.13      6.32 o
   4   6  -3       18.08       15.95      3.61 o
   5   6  -3      270.10      270.79     20.77 o
   6   6  -3      103.07      107.83      9.48 o
  15   6  -3      406.56      393.65     21.67 o
  16   6  -3       86.74      102.02     13.54 o
  17   6  -3       31.65       38.82     10.83 o
  18   6  -3       12.08        0.90      8.13 o
  19   6  -3       11.77       29.32      9.48 o
  20   6  -3        0.22       12.60      6.68 o
  21   6  -3       44.09       46.71      8.30 o
   1   7  -3       84.48       74.03      4.51 o
   2   7  -3      139.98      135.43      9.93 o
   3   7  -3       28.06       27.87      3.67 o
   4   7  -3      778.69      748.19     18.51 o
   5   7  -3      110.37      106.35      5.64 o
   6   7  -3       82.08       74.48      4.99 o
   7   7  -3       91.40       81.76      5.40 o
  13   7  -3      118.51      138.14     12.64 o
  14   7  -3      123.72      132.72     13.54 o
  15   7  -3       70.20       77.65     11.74 o
  16   7  -3       85.05       74.94     11.74 o
  17   7  -3       60.05       72.23     12.64 o
  18   7  -3       87.05       94.28      9.24 o
  19   7  -3        3.15       14.27      6.29 o
  20   7  -3       65.72       45.43      8.30 o
   1   8  -3      259.27      195.02      6.32 o
   2   8  -3     1357.34     1317.28     32.50 o
   3   8  -3      128.91       90.08     15.80 o
   4   8  -3      764.36      676.65     37.02 o
   5   8  -3      325.96      316.91     15.35 o
   6   8  -3       40.50       51.46      8.13 o
   7   8  -3      320.43      283.50     15.35 o
   8   8  -3       97.08      117.37     10.83 o
   9   8  -3      140.31      118.28      9.93 o
  10   8  -3      211.32      198.63     12.64 o
  11   8  -3      312.78      309.68     17.15 o
  12   8  -3      100.90      117.37     11.74 o
  13   8  -3      127.47      140.85     12.64 o
  14   8  -3       43.01       54.17      9.93 o
  15   8  -3      151.04      139.94     14.45 o
  16   8  -3      103.68      108.34     12.64 o
  17   8  -3       19.50       17.63      6.04 o
  18   8  -3       32.19       25.28      6.38 o
  19   8  -3        3.23       14.83      6.68 o
   1   9  -3      178.41      184.18      9.03 o
   2   9  -3      178.85      169.76      7.35 o
   3   9  -3       83.31       75.84      9.93 o
   4   9  -3      248.99      227.52     14.45 o
   5   9  -3      460.72      446.92     18.96 o
   6   9  -3      276.88      299.75     16.25 o
   7   9  -3      210.85      207.66     13.54 o
   8   9  -3       54.50       65.01      9.03 o
   9   9  -3      287.93      285.78     11.05 o
  10   9  -3       39.77       39.73      7.22 o
  11   9  -3       47.65       51.46      8.13 o
  12   9  -3       44.60       37.92      8.13 o
   3  10  -3       23.29       43.34      8.13 o
   4  10  -3       14.27        3.61      6.32 o
   5  10  -3       14.08       22.57      7.22 o
   6  10  -3       98.00       99.31     10.83 o
   7  10  -3       34.94       27.99      8.13 o
   8  10  -3       24.27       26.18      7.22 o
   9  10  -3       88.36       72.23      9.93 o
   4  11  -3       37.09       44.24      9.03 o
   5  11  -3       20.15       22.57      8.13 o
   6  11  -3       97.21       79.45     10.83 o
   7  11  -3        3.22       11.74      7.22 o
   4  12  -3       18.92       23.47      8.13 o
   4   0  -2      621.51      606.72     12.64 o
  18   0  -2      358.82      377.40     22.57 o
  20   0  -2       68.35       58.69     11.74 o
  22   0  -2       45.19       40.63     12.64 o
  24   0  -2       52.63       64.10     14.45 o
   1   1  -2      418.41      342.19      9.93 o
   2   1  -2       13.91       14.45      3.61 o
   3   1  -2     1099.65      888.31     27.54 o
   4   1  -2     6116.94     5927.10     56.17 o
   5   1  -2     2767.60     2643.58     41.53 o
  18   1  -2      168.64      141.96     10.85 o
  19   1  -2       82.48       93.06      9.88 o
  20   1  -2      164.58      170.33     11.80 o
  21   1  -2       23.44       19.41      7.02 o
  22   1  -2       30.86       39.41      8.23 o
  23   1  -2        7.80       16.70      7.02 o
  24   1  -2        2.98        0.00     19.41 o
  25   1  -2       18.16       13.19      8.13 o
   0   2  -2     2561.23     2463.01     36.11 o
   1   2  -2     2065.31     2048.60     30.70 o
   2   2  -2     2126.31     2235.49     32.50 o
   3   2  -2     2346.06     2207.29     83.06 o
   4   2  -2      581.94      563.77     23.02 o
   5   2  -2      472.96      514.03      9.03 o
   6   2  -2      780.84      809.10     26.85 o
   7   2  -2      535.77      564.29     12.77 o
  17   2  -2      207.95      174.25     16.25 o
  18   2  -2      414.34      388.53     15.96 o
  19   2  -2       98.42      101.48      9.88 o
  20   2  -2       32.35       43.04      7.96 o
  21   2  -2        6.04        8.64      8.13 o
  22   2  -2       10.88       13.07     10.83 o
  23   2  -2        4.87       10.23      6.68 o
  24   2  -2       87.71       97.83     11.16 o
   1   3  -2      130.94      122.91      3.46 o
   2   3  -2      453.50      401.39     18.60 o
   3   3  -2      459.23      459.93     56.88 o
   4   3  -2      898.66      904.84     12.42 o
   5   3  -2      245.58      240.90      5.49 o
   6   3  -2      829.07      859.90     17.54 o
   7   3  -2     1043.56     1088.70     42.43 o
  16   3  -2       36.85       45.14      9.93 o
  17   3  -2      228.92      229.33     18.06 o
  18   3  -2       35.33       35.71      7.02 o
  19   3  -2      121.67      119.63     10.38 o
  20   3  -2       30.96       17.88     10.83 o
  21   3  -2       76.59       84.19     17.15 o
  22   3  -2       79.99       79.90      9.88 o
  23   3  -2       66.06       61.33      9.24 o
  24   3  -2        1.93        0.00      8.58 o
   0   4  -2     2517.26     2577.67     45.14 o
   1   4  -2       66.13       68.80      3.73 o
   2   4  -2     1514.34     1426.49     16.56 o
   3   4  -2      528.70      491.56     15.35 o
   4   4  -2      113.15      107.49      7.88 o
   5   4  -2      987.91     1027.38     19.56 o
   6   4  -2      178.96      178.57      5.54 o
   7   4  -2      213.81      225.72     10.83 o
  15   4  -2      299.84      301.56     18.96 o
  16   4  -2      362.81      380.11     21.67 o
  17   4  -2       42.09       44.24     10.83 o
  18   4  -2      180.54      184.45     11.80 o
  19   4  -2      147.51      148.97     12.64 o
  20   4  -2        2.75       13.50     13.99 o
  21   4  -2       68.17       71.33      9.58 o
  22   4  -2       16.16       16.41     17.61 o
  23   4  -2       33.51       42.41      8.60 o
  24   4  -2        2.62        5.59      6.68 o
   1   5  -2      740.76      712.67     14.90 o
   2   5  -2      458.73      442.94     10.52 o
   3   5  -2     3398.23     3231.52     29.21 o
   4   5  -2      190.16      190.60      7.26 o
   5   5  -2      343.03      355.54      7.42 o
   6   5  -2     2234.89     2212.92     28.64 o
   7   5  -2      276.37      282.60     11.74 o
  13   5  -2      181.22      160.71     13.54 o
  14   5  -2      119.98      115.57     12.64 o
  15   5  -2      510.93      484.84     23.47 o
  16   5  -2      168.62      161.61     14.45 o
  17   5  -2      184.64      183.39     11.49 o
  18   5  -2      247.55      246.88     13.41 o
  19   5  -2       25.59       14.45      6.38 o
  20   5  -2       50.17       37.06      7.32 o
  21   5  -2        5.88        9.37      6.68 o
  22   5  -2        9.72       24.90      7.58 o
  23   5  -2       11.35        5.42      7.02 o
   0   6  -2     3628.09     3488.66     58.69 o
   1   6  -2     1296.59     1050.97     73.58 o
   2   6  -2     1550.49     1328.26     92.09 o
   3   6  -2     2315.74     2152.75     21.09 o
   4   6  -2     1243.54     1271.99     14.99 o
   5   6  -2      611.85      598.01     11.49 o
   6   6  -2       73.00       68.62      5.42 o
  10   6  -2      228.21      263.64     14.45 o
  11   6  -2        2.72        2.71      5.42 o
  12   6  -2      127.19      123.69     11.74 o
  13   6  -2       79.25       85.77     10.83 o
  14   6  -2      293.50      278.98     18.06 o
  15   6  -2      412.36      377.40     20.77 o
  16   6  -2       75.52       69.07      7.66 o
  17   6  -2        1.59       16.54      6.04 o
  18   6  -2      405.85      400.20     16.56 o
  19   6  -2       40.42       51.16      7.96 o
  20   6  -2       27.19       17.63      9.03 o
  21   6  -2       74.50       69.66      8.87 o
  22   6  -2        1.87        9.29      6.68 o
   1   7  -2       37.56       32.05      2.49 o
   2   7  -2      319.35      312.42      8.85 o
   3   7  -2      318.38      286.95     17.15 o
   4   7  -2       65.81       57.97      4.99 o
   5   7  -2       25.04       24.06      3.13 o
   6   7  -2      170.22      150.78      9.03 o
   7   7  -2      211.26      212.17     10.83 o
   8   7  -2      138.97      126.40      9.03 o
   9   7  -2        2.05        8.13      5.42 o
  10   7  -2       58.64       58.69      9.03 o
  11   7  -2      112.77      123.69     11.74 o
  12   7  -2       57.19       55.98      9.03 o
  13   7  -2       20.23       12.64      7.22 o
  14   7  -2      126.31      110.91      8.23 o
  15   7  -2       11.86       14.82      5.40 o
  16   7  -2       66.06       68.49      7.66 o
  17   7  -2       26.44       28.06      6.68 o
  18   7  -2       40.14       40.10      6.94 o
  19   7  -2       39.49       57.80     19.41 o
  20   7  -2       33.66       37.82     16.25 o
  21   7  -2       27.96       32.50      7.66 o
   0   8  -2      280.39      258.45      7.78 o
   1   8  -2       32.71       25.03      1.89 o
   2   8  -2      160.71      143.15      5.28 o
   3   8  -2      136.86      102.71     13.67 o
   4   8  -2        0.72        1.39      2.05 o
   5   8  -2       95.08       91.87      4.73 o
   6   8  -2       29.50       39.19      5.42 o
   7   8  -2        4.48        6.32      4.51 o
   8   8  -2      175.64      176.06     10.83 o
   9   8  -2       13.56        5.42      5.42 o
  10   8  -2       33.57       35.21      7.22 o
  11   8  -2       53.89       57.78      8.13 o
  12   8  -2       19.24       22.31      6.32 o
  13   8  -2      143.52      157.47      9.24 o
  14   8  -2      100.27       98.85     13.99 o
  15   8  -2       10.19       19.03      5.11 o
  16   8  -2       21.90       19.41      5.75 o
  17   8  -2       18.60       27.99      7.02 o
  18   8  -2        0.38        1.71      5.64 o
  19   8  -2        6.27       11.12     11.74 o
  20   8  -2        4.17       18.96      6.94 o
   1   9  -2     1081.59     1025.18     18.37 o
   2   9  -2      225.20      225.82     10.38 o
   3   9  -2       11.90        9.86      3.67 o
   4   9  -2      393.31      403.23     12.58 o
   5   9  -2      539.01      538.74     14.91 o
   6   9  -2       92.88       87.14      5.46 o
   7   9  -2      266.56      277.11      9.84 o
   8   9  -2      103.70      112.86      8.13 o
   9   9  -2        8.83       11.74      5.42 o
  10   9  -2       67.27       68.62      8.13 o
  11   9  -2       28.94       27.99      7.22 o
  12   9  -2       26.15       18.06      6.32 o
  13   9  -2      112.77       90.29     10.83 o
  14   9  -2       73.97       95.70     11.74 o
  15   9  -2       37.52       32.50      9.03 o
  16   9  -2       24.62       32.50      9.03 o
   1  10  -2       62.44       63.20      9.93 o
   2  10  -2       19.25       11.74      7.22 o
   3  10  -2       61.89       52.91     10.38 o
   4  10  -2       15.81       19.62      5.87 o
   5  10  -2       39.12       41.21      5.64 o
   6  10  -2       27.74       28.52      5.40 o
   7  10  -2      195.26      193.50     10.16 o
   8  10  -2        3.50        6.32      5.11 o
   9  10  -2      109.49      120.08     13.54 o
   1  11  -2       39.42       43.34      9.93 o
   2  11  -2      180.45      189.60     16.25 o
   3  11  -2       13.70        9.93      7.22 o
   4  11  -2      165.01      148.07     14.45 o
   5  11  -2       12.60       14.45      8.13 o
   6  11  -2       57.72       77.65     11.74 o
   7  11  -2       23.73       26.18      8.13 o
   8  11  -2       54.31       46.39      6.68 o
   9  11  -2       19.55       32.33      6.29 o
  10  11  -2       40.50       30.58      6.29 o
  11  11  -2       13.48       13.99      5.75 o
  12  11  -2        3.43        3.61      7.22 o
  13  11  -2        1.29        5.42      9.03 o
   2  12  -2        5.71        6.32      8.13 o
   3  12  -2       23.23       21.67      9.03 o
   4  12  -2        5.63       18.96      9.03 o
   5  12  -2       47.53       47.85     10.83 o
   6  12  -2       24.09       20.77      9.03 o
   7  12  -2        8.11       12.64      8.13 o
   8  12  -2       19.85       37.02      9.93 o
   9  12  -2       20.35       40.63      9.93 o
   3  13  -2        1.61       13.54      8.13 o
   4  13  -2        3.25        2.71      9.03 o
  14   0  -1      623.57      609.43     24.38 o
  16   0  -1      505.23      495.67     23.47 o
  18   0  -1      117.93      116.47     13.54 o
  20   0  -1       42.47       51.46     11.74 o
  22   0  -1        3.58       12.64     10.83 o
  24   0  -1       15.47       31.60     12.64 o
   2   1  -1      611.83      804.45     15.35 o
   3   1  -1     7812.01     8595.26    109.25 o
  13   1  -1       23.92       50.56      9.03 o
  14   1  -1       18.13       25.28      6.04 o
  15   1  -1       85.22       97.11      8.30 o
  16   1  -1      915.82      853.04     22.02 o
  17   1  -1      157.18      154.58     10.85 o
  18   1  -1      369.43      336.27     14.99 o
  19   1  -1       13.67       17.15      9.93 o
  20   1  -1      212.01      198.73     12.77 o
  21   1  -1      201.41      220.99     13.99 o
  22   1  -1       58.56       63.76     19.86 o
  23   1  -1       17.65       16.21      7.32 o
  24   1  -1       39.96       38.32      8.60 o
  25   1  -1       14.47        7.67     13.09 o
   1   2  -1    20287.86    21165.82    254.61 o
   2   2  -1    14034.45    14669.72    183.28 o
   3   2  -1     4002.30     4248.80     29.55 o
   4   2  -1      480.76      501.10     10.86 o
   5   2  -1     3048.67     3157.45     34.46 o
   6   2  -1     4094.96     4247.07     63.20 o
   7   2  -1     1411.94     1518.62     30.70 o
   8   2  -1      960.74      976.90     23.47 o
  12   2  -1        7.59        8.13      6.32 o
  13   2  -1       33.82       34.31      9.03 o
  14   2  -1      329.50      348.90     13.08 o
  15   2  -1      253.42      234.76     18.51 o
  16   2  -1      733.37      651.64     19.15 o
  17   2  -1      179.03      165.68     10.85 o
  18   2  -1      549.92      514.43     18.51 o
  19   2  -1      250.11      258.59     14.00 o
  20   2  -1      239.43      259.13     14.05 o
  21   2  -1       85.48       74.40      9.24 o
  22   2  -1        7.17       12.56     10.83 o
  23   2  -1        8.62       13.09      7.02 o
  24   2  -1       40.13       46.14      9.24 o
  25   2  -1        4.15       17.08      7.96 o
   0   3  -1    28928.21    28299.17    351.21 o
   1   3  -1    16016.19    15477.73     96.04 o
   2   3  -1    10999.77    10689.03     77.79 o
   3   3  -1     3018.63     2949.41     22.24 o
   4   3  -1     2438.24     2344.87     20.59 o
   5   3  -1      567.95      557.58      7.62 o
   6   3  -1      307.69      304.45      6.55 o
   7   3  -1      223.00      222.10     10.83 o
  10   3  -1     1379.02     1444.58     34.31 o
  11   3  -1      698.90      673.54     22.57 o
  12   3  -1      183.39      189.60     13.54 o
  13   3  -1      553.23      533.59     22.57 o
  14   3  -1      303.86      281.18     11.80 o
  15   3  -1       42.82       43.80      8.58 o
  16   3  -1       58.79       56.43      7.66 o
  17   3  -1      501.46      502.73     17.55 o
  18   3  -1      419.60      464.84     17.24 o
  19   3  -1      485.96      501.65     30.70 o
  20   3  -1      140.45      140.79     11.80 o
  21   3  -1       13.99       22.30     11.29 o
  22   3  -1       12.93       18.33      7.32 o
  23   3  -1        2.73       12.64      7.02 o
  24   3  -1       21.06       33.67     10.83 o
   1   4  -1      565.07      542.05     16.04 o
   2   4  -1     2459.15     2243.87     45.17 o
   3   4  -1      612.38      620.34      8.23 o
   4   4  -1     2155.36     1955.22     22.86 o
   5   4  -1       19.12       22.57      3.19 o
   6   4  -1      481.19      509.95     10.80 o
   7   4  -1      542.77      526.29     11.44 o
   8   4  -1      112.31      113.47      6.04 o
   9   4  -1      192.36      197.51      7.58 o
  10   4  -1      209.18      192.31     11.74 o
  11   4  -1        1.57        9.93      6.32 o
  12   4  -1      427.74      446.92     19.86 o
  13   4  -1      212.48      203.43      9.88 o
  14   4  -1        0.01        1.08      4.76 o
  15   4  -1      160.02      157.40      9.88 o
  16   4  -1       17.22        1.61      5.87 o
  17   4  -1       31.85       29.33      6.68 o
  18   4  -1      284.05      274.13     24.38 o
  19   4  -1       77.20       77.11      8.60 o
  20   4  -1      255.65      252.71     16.70 o
  21   4  -1       23.30       32.61      7.66 o
  22   4  -1       62.25       51.85      8.60 o
  23   4  -1        6.67        0.00      6.38 o
  24   4  -1        6.07       22.15      8.23 o
   0   5  -1     2916.45     2790.24     28.21 o
   1   5  -1      662.50      663.90      9.54 o
   2   5  -1      436.00      415.30      8.76 o
   3   5  -1      782.73      843.04     12.71 o
   4   5  -1     1132.29     1105.48     12.85 o
   5   5  -1      162.56      172.92      4.85 o
   6   5  -1      921.65      988.73     13.20 o
   7   5  -1     1002.09      971.43     13.53 o
   8   5  -1      161.32      160.88      6.68 o
   9   5  -1      708.29      698.25     15.80 o
  10   5  -1     1150.40     1130.38     29.79 o
  11   5  -1      112.20      103.83      9.93 o
  12   5  -1      388.52      358.73     12.44 o
  13   5  -1      159.77      166.50      9.24 o
  14   5  -1      189.25      182.12     11.29 o
  15   5  -1      389.91      391.32     14.35 o
  16   5  -1      165.03      168.70     10.80 o
  17   5  -1       11.25        9.65      6.04 o
  18   5  -1       46.66       48.24      7.32 o
  19   5  -1       52.40       42.12      7.67 o
  20   5  -1       35.48       33.48      7.66 o
  21   5  -1       11.16       17.15      6.94 o
  22   5  -1       19.31       18.80     11.74 o
  23   5  -1       13.66        5.42      7.02 o
   1   6  -1     1153.24     1115.64     16.06 o
   2   6  -1      451.97      432.62     13.15 o
   3   6  -1      394.54      352.60     14.78 o
   4   6  -1     1219.15     1322.45     14.73 o
   5   6  -1       34.38       35.96      2.92 o
   6   6  -1       61.26       59.55      3.45 o
   7   6  -1      820.80      828.03     14.99 o
   8   6  -1      320.36      299.39      8.87 o
   9   6  -1      283.72      295.43      9.51 o
  10   6  -1       50.52       50.30      5.40 o
  11   6  -1      107.16      108.06      8.13 o
  12   6  -1       46.13       48.94      9.48 o
  13   6  -1       30.47       28.54      5.64 o
  14   6  -1       17.49       17.90      5.40 o
  15   6  -1       98.25      115.21     21.22 o
  16   6  -1       91.29       92.90      8.23 o
  17   6  -1       22.00       16.70      5.75 o
  18   6  -1       10.89        9.79      9.48 o
  19   6  -1        8.85        8.13      5.75 o
  20   6  -1       37.31       62.24      8.60 o
  21   6  -1       15.09       22.69      7.67 o
  22   6  -1       10.04       13.89      6.68 o
   0   7  -1       42.21       41.93      4.97 o
   1   7  -1       23.41       20.25      3.11 o
   2   7  -1        1.16        1.66      1.66 o
   3   7  -1        1.44        1.47      1.05 o
   4   7  -1      168.20      153.49      4.99 o
   5   7  -1       19.37       15.13      4.06 o
   6   7  -1       71.52       81.81      4.76 o
   7   7  -1        9.68        6.71      2.22 o
   8   7  -1       42.37       54.95      4.71 o
   9   7  -1      143.40      138.05      6.58 o
  10   7  -1       32.52       30.70      4.47 o
  11   7  -1      114.11      123.37      7.66 o
  12   7  -1        9.66        4.06      4.47 o
  13   7  -1       24.72       26.69      5.40 o
  14   7  -1       49.02       58.52      7.02 o
  15   7  -1        5.25        5.63     11.74 o
  16   7  -1       67.38       75.63      8.30 o
  17   7  -1        1.37        9.53     15.80 o
  18   7  -1       11.06       18.51      6.38 o
  19   7  -1        1.93        4.13      6.04 o
  20   7  -1        1.92        9.03      6.04 o
  21   7  -1        8.18        0.00      5.75 o
   1   8  -1        5.72        7.01      2.35 o
   2   8  -1      130.70      118.11      7.22 o
   3   8  -1        6.29        3.17      2.60 o
   4   8  -1       44.13       34.27      4.96 o
   5   8  -1       36.75       36.26      6.63 o
   6   8  -1       58.35       52.37      2.74 o
   7   8  -1       68.59       65.38      3.65 o
   8   8  -1        7.09        4.77      2.22 o
   9   8  -1       11.12       11.29      4.97 o
  10   8  -1       42.80       42.33      4.76 o
  11   8  -1        7.82        3.39      4.06 o
  12   8  -1        9.21       16.01      4.76 o
  13   8  -1       99.22       96.83      8.13 o
  14   8  -1        4.27        0.00      4.76 o
  15   8  -1       83.90      102.15      8.30 o
  16   8  -1      131.34      154.40     10.16 o
  17   8  -1       17.88       25.93      6.38 o
  18   8  -1        6.94       11.14      5.64 o
  19   8  -1       14.41        7.62      8.58 o
  20   8  -1       15.00       10.83      9.03 o
   0   9  -1        5.11       11.81      3.83 o
   1   9  -1      188.12      168.87      5.36 o
   2   9  -1       82.41       76.69      8.34 o
   3   9  -1      757.58      689.73     16.48 o
   4   9  -1       40.28       49.64      6.04 o
   5   9  -1        4.43       17.52      9.93 o
   6   9  -1        5.64       15.70     14.45 o
   7   9  -1       61.17       51.46      9.03 o
   8   9  -1       56.75       55.98      9.03 o
   9   9  -1      117.63       99.09     10.38 o
  10   9  -1        8.27        9.93      5.42 o
  11   9  -1        0.05        3.61      5.42 o
  12   9  -1        3.86       12.64      6.32 o
  13   9  -1       46.55       41.53      8.13 o
  14   9  -1        7.38        9.03      7.22 o
  15   9  -1        1.09        6.32      7.22 o
  16   9  -1       17.32       22.57      8.13 o
  17   9  -1       30.64       32.50      9.03 o
  18   9  -1       17.03       11.74      9.03 o
   1  10  -1       43.37       50.76      5.27 o
   2  10  -1       69.80       71.02      6.15 o
   3  10  -1       22.46       17.31      4.51 o
   4  10  -1      211.57      207.39      9.98 o
   5  10  -1       54.64       54.44      9.48 o
   6  10  -1       98.27      129.55      8.87 o
   7  10  -1       15.91       19.37     15.80 o
   8  10  -1       20.86       45.14      9.03 o
   9  10  -1       11.13       36.11      9.03 o
  10  10  -1       44.25       46.95      9.93 o
  11  10  -1       28.08       26.18      9.03 o
  12  10  -1       90.71       91.19     12.64 o
  13  10  -1       41.99       30.70      9.03 o
  14  10  -1       82.01       88.48     12.64 o
  15  10  -1        2.70        0.00      7.22 o
  16  10  -1        8.41        4.51      8.13 o
   0  11  -1      316.07      275.37     19.86 o
   1  11  -1       11.99       19.72      6.04 o
   2  11  -1       89.02       67.71     11.74 o
   3  11  -1       11.29        6.32      7.22 o
   4  11  -1        3.18        1.81      7.22 o
   5  11  -1        2.78        9.63      9.03 o
   6  11  -1      174.18      193.64     11.05 o
   7  11  -1        0.96        5.90      4.76 o
   8  11  -1       62.96       59.04      7.16 o
   9  11  -1        4.53       14.08      6.29 o
  10  11  -1       19.02       14.45      8.13 o
  11  11  -1        4.58       27.09      9.03 o
  12  11  -1       42.43       48.75     10.83 o
  13  11  -1       26.67       50.56     10.83 o
  14  11  -1        9.36       20.77      9.93 o
   1  12  -1       26.11       31.60      9.93 o
   2  12  -1       23.22       32.50     10.83 o
   3  12  -1       21.92       21.67      9.03 o
   4  12  -1       47.94       49.66     11.74 o
   5  12  -1       20.32       43.34     10.83 o
   6  12  -1       64.31       65.91     11.74 o
   7  12  -1       29.48       28.89      9.93 o
   8  12  -1        5.11       12.64      8.13 o
   9  12  -1        8.07       11.74      9.03 o
  10  12  -1        6.95       10.83      9.03 o
  11  12  -1       11.47       36.11     11.74 o
   1  13  -1        1.42        0.00      9.03 o
   2  13  -1        1.14       20.77     10.83 o
   3  13  -1       27.07        9.93      9.03 o
   4  13  -1        2.73       11.74      9.03 o
   5  13  -1       10.96        9.93      9.03 o
   4   0   0    13671.50    15407.36    189.60 o
   6   0   0    81334.39    90286.33   1074.41 o
   8   0   0     3763.19     4437.57     68.62 o
  10   0   0     1200.61     1244.15     30.70 o
  12   0   0     3730.22     3927.46     70.42 o
  14   0   0      462.50      481.23     21.67 o
  16   0   0      241.44      245.58     18.06 o
  18   0   0     2784.03     2704.98     64.10 o
  20   0   0      499.96      512.83     27.99 o
  22   0   0       77.61       35.21     10.83 o
  24   0   0        4.46       22.57     11.74 o
   3   1   0     7950.41     8116.74    102.02 o
   4   1   0     2593.00     2788.94     41.53 o
   5   1   0    25427.69    26186.72    225.68 o
   6   1   0      342.18      346.70      8.94 o
   7   1   0     1188.85     1360.67     20.10 o
   8   1   0        2.39        8.06      4.11 o
   9   1   0     3861.38     3712.54     69.97 o
  10   1   0      173.29      197.24      8.60 o
  11   1   0     7011.58     7471.65     78.84 o
  12   1   0      267.77      247.16     10.52 o
  13   1   0        2.53        4.27      4.76 o
  14   1   0       46.69       52.72      6.68 o
  15   1   0      936.53      867.77     21.71 o
  16   1   0       11.94        1.81      5.75 o
  17   1   0      119.63      106.52      9.58 o
  18   1   0     1392.05     1447.39     33.41 o
  19   1   0      517.56      603.92     20.74 o
  20   1   0      131.51      134.55     10.85 o
  21   1   0      258.27      282.64     15.32 o
  22   1   0       50.93       41.14      8.30 o
  23   1   0      118.59       95.19     10.52 o
  24   1   0       15.85       38.48      9.48 o
  25   1   0        0.27        1.81      7.02 o
   0   2   0     2670.99     2367.31     32.50 o
   1   2   0      186.47      209.46      8.13 o
   2   2   0     1750.19     1784.65     19.67 o
   3   2   0     1372.75     1328.19     14.91 o
   4   2   0       21.88       20.77      4.51 o
   5   2   0       18.67       17.34      3.19 o
   6   2   0     2987.72     2752.12     31.60 o
   7   2   0       88.50       86.67      5.40 o
   8   2   0     4821.75     4914.81     52.67 o
   9   2   0      138.13      154.52      7.66 o
  10   2   0       14.10        6.32      3.83 o
  11   2   0       71.80       77.79      6.32 o
  12   2   0      180.60      177.28      9.24 o
  13   2   0       10.18        8.61      4.76 o
  14   2   0     1271.65     1283.32     47.85 o
  15   2   0       20.93       15.44      6.04 o
  16   2   0        1.18       10.83      8.13 o
  17   2   0      119.41      108.30     11.29 o
  18   2   0       39.78       33.99     10.38 o
  19   2   0       36.41       37.06      7.32 o
  20   2   0       32.28       41.29      7.96 o
  21   2   0      158.94      177.90     18.06 o
  22   2   0       72.98       40.68      8.60 o
  23   2   0        0.47        7.67      7.67 o
  24   2   0        3.88       23.26      7.96 o
  25   2   0        5.33        1.81      9.03 o
   1   3   0     1127.72     1228.50     10.69 o
   2   3   0     2112.70     1878.99     16.59 o
   3   3   0     2493.45     2474.43     18.12 o
   4   3   0      153.86      165.18      6.65 o
   5   3   0     1961.79     1971.18     19.42 o
   6   3   0     1553.12     1567.82     21.04 o
   7   3   0       23.35       23.03      3.83 o
   8   3   0       90.56       78.81      5.75 o
   9   3   0      205.05      186.52      9.93 o
  10   3   0      156.77      138.23      7.66 o
  11   3   0      651.36      693.50     16.56 o
  12   3   0     1115.99     1049.98     21.68 o
  13   3   0       46.47       42.32      6.04 o
  14   3   0        0.05        0.00      5.11 o
  15   3   0      264.54      274.30     12.44 o
  16   3   0        0.00        2.66      5.40 o
  17   3   0      232.88      238.73     23.02 o
  18   3   0      254.95      226.17     12.77 o
  19   3   0        0.46        0.95      8.58 o
  20   3   0        5.36        9.48      7.02 o
  21   3   0        0.03       13.71      6.94 o
  22   3   0        0.91        0.00      6.94 o
  23   3   0        0.00       14.90      7.02 o
  24   3   0       17.03       18.28     12.19 o
  25   3   0        5.92       11.77      7.58 o
   0   4   0     9674.51     9142.21     84.79 o
   1   4   0       37.81       50.80      3.77 o
   2   4   0     2565.22     2654.96     42.51 o
   3   4   0     2471.70     2574.91     16.89 o
   4   4   0       68.40       78.40      4.04 o
   5   4   0     1163.12     1126.71     12.42 o
   6   4   0     1324.72     1466.55     15.71 o
   7   4   0      296.16      303.57      6.50 o
   8   4   0      733.97      777.03     14.99 o
   9   4   0     1010.05      966.89     17.84 o
  10   4   0        4.69       11.74      4.47 o
  11   4   0      146.53      140.21      7.96 o
  12   4   0       35.60       40.20      7.22 o
  13   4   0       55.59       57.29      6.68 o
  14   4   0       89.62       90.57      7.58 o
  15   4   0       40.20       36.62      7.02 o
  16   4   0      378.84      354.49     14.35 o
  17   4   0        6.64        5.80      9.93 o
  18   4   0       77.27      107.83     11.74 o
  19   4   0       32.80       51.88      9.93 o
  20   4   0       49.36       58.33      8.60 o
  21   4   0        2.06        6.28      6.68 o
  22   4   0       39.23       52.94      9.24 o
  23   4   0        9.75       14.37      7.96 o
  24   4   0        0.00        8.29      8.13 o
   1   5   0       38.22       32.92      2.49 o
   2   5   0       16.65       10.66      2.35 o
   3   5   0        9.23       10.60      1.69 o
   4   5   0        5.07        3.37      1.76 o
   5   5   0      227.95      248.67      7.11 o
   6   5   0      174.32      189.44      4.74 o
   7   5   0      393.81      406.14     11.10 o
   8   5   0      160.58      178.83      5.44 o
   9   5   0      630.57      627.38     14.07 o
  10   5   0      130.36      140.48      5.57 o
  11   5   0        4.89        8.06      6.77 o
  12   5   0      228.58      257.47     10.85 o
  13   5   0      206.92      218.51     13.54 o
  14   5   0      187.77      193.57     10.83 o
  15   5   0       14.30        9.48      5.11 o
  16   5   0       42.79       44.02      7.02 o
  17   5   0       11.19       21.11      6.68 o
  18   5   0       11.84        7.22      5.75 o
  19   5   0       34.11       34.75      7.58 o
  20   5   0      178.39      168.73     12.44 o
  21   5   0        0.19       16.84      7.32 o
  22   5   0       10.13        9.16      6.77 o
  23   5   0        1.00        1.81      6.38 o
   0   6   0      406.25      376.29     10.18 o
   1   6   0       33.88       30.09      2.65 o
   2   6   0       20.29       23.83      3.11 o
   3   6   0        1.24        3.15      1.74 o
   4   6   0      363.76      324.92      8.11 o
   5   6   0       53.25       54.45      3.04 o
   6   6   0      797.18      818.72     18.13 o
   7   6   0      433.09      405.95     10.99 o
   8   6   0      192.08      223.18      5.97 o
   9   6   0      141.65      128.74      4.90 o
  10   6   0      607.70      627.68     13.79 o
  11   6   0      273.36      263.61      7.41 o
  12   6   0       25.90       26.62      3.46 o
  13   6   0       10.53       23.33      5.40 o
  14   6   0        1.17        5.42      6.32 o
  15   6   0       20.53       17.15      6.32 o
  16   6   0       12.95        9.03      5.11 o
  17   6   0       21.60       14.73      6.04 o
  18   6   0      166.76      165.92     11.16 o
  19   6   0       29.10       35.93     12.19 o
  20   6   0        2.24        0.00      5.75 o
  21   6   0        3.85       12.59      6.04 o
  22   6   0       13.37       18.65      7.32 o
   1   7   0       49.92       57.20      3.46 o
   2   7   0      137.92      132.57      4.72 o
   3   7   0      184.57      206.20      5.93 o
   4   7   0       37.11       32.05      2.93 o
   5   7   0      122.07       99.72      4.76 o
   6   7   0      218.03      214.90      7.44 o
   7   7   0       16.81       18.81      4.72 o
   8   7   0      348.05      332.66     10.95 o
   9   7   0      108.72      105.86      4.84 o
  10   7   0       12.08       15.64      2.81 o
  11   7   0       81.18       79.17      4.59 o
  12   7   0       35.72       40.58      5.64 o
  13   7   0       95.31      107.33      7.96 o
  14   7   0       53.47       58.23      6.68 o
  15   7   0       17.36       13.09      5.75 o
  16   7   0       28.31       23.33      6.04 o
  17   7   0      100.65      108.89     10.38 o
  18   7   0       60.65       77.04      8.60 o
  19   7   0       54.59       58.24      8.30 o
  20   7   0        0.01        0.45      5.87 o
  21   7   0        0.00       14.19      6.68 o
   0   8   0       41.40       30.63      7.67 o
   1   8   0       48.21       54.87      3.71 o
   2   8   0        0.99        2.90      2.50 o
   3   8   0       27.84       19.26      2.72 o
   4   8   0        5.12        5.42      4.06 o
   5   8   0      271.50      254.61     14.45 o
   6   8   0       15.48       12.55      6.77 o
   7   8   0       28.67       21.21      5.42 o
   8   8   0        6.09        2.55      3.66 o
   9   8   0      275.89      287.93     22.12 o
  10   8   0        7.32        6.81      3.83 o
  11   8   0       26.78       30.72      6.81 o
  12   8   0       40.07       46.50      4.74 o
  13   8   0       52.46       58.74      6.04 o
  14   8   0       14.16       23.13      4.99 o
  15   8   0        0.94        3.61      4.47 o
  16   8   0        0.09        2.23      7.22 o
  17   8   0        6.06        3.51      9.48 o
  18   8   0        6.78        0.00      5.40 o
  19   8   0       57.32       83.31      8.94 o
  20   8   0        7.13        3.61      8.13 o
   1   9   0       24.70       27.13      3.32 o
   2   9   0        5.30        5.13      2.53 o
   3   9   0       12.15       14.04      2.78 o
   4   9   0      149.48      145.86      5.66 o
   5   9   0       79.28       74.94      9.93 o
   6   9   0       18.06       26.18      8.13 o
   7   9   0       46.84       37.92      8.13 o
   8   9   0      175.23      160.71     13.54 o
   9   9   0       57.82       61.39      9.93 o
  10   9   0      183.54      206.76     16.25 o
  11   9   0       13.08       26.18      9.03 o
  12   9   0       13.15       27.99      9.03 o
  13   9   0        0.24        7.22      7.22 o
  14   9   0       21.07       21.67      9.93 o
  15   9   0        4.56        6.32      7.22 o
  16   9   0       19.09       19.86      9.93 o
  17   9   0        6.33        6.32      8.13 o
  18   9   0        9.67        0.00      8.13 o
  19   9   0        4.18        0.00      9.03 o
   0  10   0       29.81       33.19      5.18 o
   1  10   0       37.82       43.25      3.81 o
   2  10   0        6.66        5.38      3.65 o
   3  10   0      157.38      170.79      8.34 o
   4  10   0       14.70       21.03      5.18 o
   5  10   0      297.09      282.19     12.80 o
   6  10   0        7.24        8.33      7.22 o
   7  10   0      144.59      123.69     12.64 o
   8  10   0       38.75       45.14      9.03 o
   9  10   0        6.91        0.00      6.32 o
  10  10   0        0.09        6.32      6.32 o
  11  10   0      110.52      111.05     13.54 o
  12  10   0        0.71        9.93      8.13 o
  13  10   0      158.91      181.48     17.15 o
  14  10   0        2.53        1.81      8.13 o
  15  10   0       22.89       21.67      9.93 o
  16  10   0        0.22        0.00     10.83 o
  17  10   0       32.77       26.18     10.83 o
   1  11   0        0.90        1.95      6.04 o
   2  11   0      362.74      369.75     16.60 o
   3  11   0       24.85       29.74      5.33 o
   4  11   0      428.03      443.51     15.81 o
   5  11   0        0.88       11.79      5.18 o
   6  11   0        1.78       13.64      9.93 o
   7  11   0        1.28       19.77      6.32 o
   8  11   0       38.71       45.14      9.03 o
   9  11   0        4.56        0.00      7.22 o
  10  11   0        2.32        0.90      7.22 o
  11  11   0        0.42        6.32      7.22 o
  12  11   0        1.64        0.00      7.22 o
  13  11   0        2.39       13.54      8.13 o
  14  11   0        5.27       12.64      9.03 o
   0  12   0        0.19        0.90      8.13 o
   1  12   0       10.71       13.63      6.29 o
   2  12   0        1.38       14.57     11.74 o
   3  12   0       26.55       21.67      9.93 o
   4  12   0        9.03       16.25      9.03 o
   5  12   0       20.37        0.00      8.13 o
   6  12   0       23.77       26.18      9.93 o
   7  12   0        3.84        8.13      9.03 o
   8  12   0        0.21        5.42      9.93 o
   9  12   0        6.28       17.41      7.67 o
  10  12   0        0.06       15.17      6.29 o
  11  12   0       20.43       34.31      9.93 o
   1  13   0        0.99       10.59      7.67 o
   2  13   0        0.00        0.00      9.03 o
   3  13   0        1.38       20.77      9.93 o
   4  13   0        1.98        6.32      9.03 o
   5  13   0        0.42        1.81      9.03 o
   6  13   0        5.18       15.35      9.93 o
   4   0   1      878.00      887.51     18.96 o
   6   0   1      242.09      204.05      9.93 o
   8   0   1      534.08      704.23     20.77 o
  10   0   1     1530.46     1703.70     37.92 o
  12   0   1      715.43      715.97     25.28 o
  14   0   1      623.41      630.20     25.28 o
  16   0   1      504.74      524.56     25.28 o
  18   0   1      118.16      105.64     14.45 o
  20   0   1       42.57       31.60     10.83 o
  22   0   1        3.55        9.03      9.93 o
  24   0   1       15.42       23.47     11.74 o
   1   1   1     3007.76     3174.47     43.34 o
   2   1   1      610.74      769.73      8.23 o
   3   1   1     7811.02     8249.31    142.65 o
   4   1   1     4487.04     4607.93     45.01 o
   5   1   1     5347.29     5772.92     56.50 o
   6   1   1     2824.01     3208.83     36.07 o
   7   1   1      609.72      613.68     13.08 o
   8   1   1      179.12      162.76      7.66 o
   9   1   1     2489.24     2603.28     34.47 o
  10   1   1     5106.60     5407.59     60.33 o
  11   1   1      354.81      315.10     11.49 o
  12   1   1     1048.80     1080.79     22.34 o
  13   1   1       23.92       23.95      5.75 o
  14   1   1       18.02       28.40      6.32 o
  15   1   1       85.03      106.95     16.25 o
  16   1   1      916.59      905.13     22.98 o
  17   1   1      156.72      172.00     11.49 o
  18   1   1      368.84      375.03     20.77 o
  19   1   1       13.59        8.60      6.68 o
  20   1   1      211.76      198.63     12.77 o
  21   1   1      201.61      223.01     14.05 o
  22   1   1       58.50       57.57      8.87 o
  23   1   1       17.67       28.28      7.96 o
  24   1   1       39.95       48.08      9.24 o
  25   1   1       14.46       32.62      9.93 o
   1   2   1    20286.44    21284.52    232.48 o
   2   2   1    14040.53    13951.72    267.25 o
   3   2   1     4001.01     4181.82     41.48 o
   4   2   1      480.28      477.62     13.99 o
   5   2   1     3048.27     3031.41     59.59 o
   6   2   1     4095.09     4117.34     43.73 o
   7   2   1     1411.88     1550.72     22.66 o
   8   2   1      959.99      976.64     34.31 o
   9   2   1      415.58      476.12     12.44 o
  10   2   1      154.74      181.13      8.60 o
  11   2   1      483.43      563.09     14.99 o
  12   2   1        7.67       15.19      5.40 o
  13   2   1       33.61       33.96      7.67 o
  14   2   1      329.05      347.44     13.71 o
  15   2   1      253.79      253.61     12.13 o
  16   2   1      733.75      682.31     20.10 o
  17   2   1      178.77      150.44     10.85 o
  18   2   1      549.61      552.86     19.46 o
  19   2   1      249.81      238.43     21.67 o
  20   2   1      239.60      281.63     15.35 o
  21   2   1       85.55       98.21     16.25 o
  22   2   1        7.08        6.73     10.38 o
  23   2   1        8.65       12.64      8.13 o
  24   2   1       40.16       40.76      8.30 o
  25   2   1        4.13        9.29     13.09 o
   0   3   1    28931.84    27802.77    337.67 o
   1   3   1    16016.30    15545.15    111.90 o
   2   3   1    11000.40    10630.23     78.70 o
   3   3   1     3018.02     2854.36     26.03 o
   4   3   1     2436.04     2230.98     39.73 o
   5   3   1      567.95      536.55     11.05 o
   6   3   1      307.53      300.21     11.74 o
   7   3   1      222.48      218.23      7.58 o
   8   3   1     2751.79     2980.75     41.53 o
   9   3   1       73.58      114.61      7.02 o
  10   3   1     1378.57     1474.14     24.57 o
  11   3   1      698.58      688.89     16.60 o
  12   3   1      183.40      183.98      9.24 o
  13   3   1      553.76      568.66     20.77 o
  14   3   1      304.61      325.29     13.08 o
  15   3   1       42.69       39.43      6.68 o
  16   3   1       58.53       62.34      7.96 o
  17   3   1      501.56      512.67     18.19 o
  18   3   1      419.95      481.59     18.19 o
  19   3   1      485.97      500.49     18.83 o
  20   3   1      140.68      143.70     11.49 o
  21   3   1       14.05       35.48      7.96 o
  22   3   1       12.95        7.67      7.02 o
  23   3   1        2.76       16.88      7.32 o
  24   3   1       21.04       19.68      7.96 o
   1   4   1      566.38      572.49     11.26 o
   2   4   1     2455.40     2309.29     22.93 o
   3   4   1      612.24      612.91     11.89 o
   4   4   1     2158.06     1957.99     20.91 o
   5   4   1       19.12       27.09      6.32 o
   6   4   1      480.52      504.83     11.74 o
   7   4   1      542.37      505.81     11.44 o
   8   4   1      112.52      125.19      6.68 o
   9   4   1      192.33      206.66      8.23 o
  10   4   1      209.08      207.36      8.87 o
  11   4   1        1.54        1.81      8.13 o
  12   4   1      427.51      461.30     14.00 o
  13   4   1      212.19      213.94     10.52 o
  14   4   1        0.01        4.25      5.40 o
  15   4   1      159.91      154.58     10.21 o
  16   4   1       17.19       28.48      6.68 o
  17   4   1       32.04       40.99      7.67 o
  18   4   1      284.23      299.64     14.35 o
  19   4   1       77.27      101.03      9.88 o
  20   4   1      255.15      266.17     14.68 o
  21   4   1       23.28       17.70      8.13 o
  22   4   1       62.19       70.25     13.54 o
  23   4   1        6.64       23.59     12.64 o
  24   4   1        6.08       20.30     11.74 o
   0   5   1     2912.73     2801.58     46.05 o
   1   5   1      664.27      680.90     13.08 o
   2   5   1      436.49      423.04      9.88 o
   3   5   1      784.14      853.54     14.91 o
   4   5   1     1131.32     1108.12     18.96 o
   5   5   1      162.67      175.16     10.83 o
   6   5   1      921.02      991.34     27.09 o
   7   5   1     1002.54      941.91     16.27 o
   8   5   1      161.40      155.79      7.12 o
   9   5   1      707.76      723.10     16.25 o
  10   5   1     1150.19     1147.97     21.04 o
  11   5   1      112.34      104.61      7.32 o
  12   5   1      388.29      383.92     25.73 o
  13   5   1      159.59      168.22      9.24 o
  14   5   1      188.96      182.80      9.88 o
  15   5   1      389.83      384.33     14.35 o
  16   5   1      165.07      179.72     10.85 o
  17   5   1       11.29        5.42      5.75 o
  18   5   1       46.77       55.08      7.96 o
  19   5   1       52.59       58.79      8.60 o
  20   5   1       35.53       22.65      9.03 o
  21   5   1       11.23       12.55      6.68 o
  22   5   1       19.31       28.77      8.13 o
  23   5   1       13.72       23.64      9.48 o
   1   6   1     1153.05     1129.98     18.19 o
   2   6   1      451.41      474.27     11.44 o
   3   6   1      395.03      368.73     10.16 o
   4   6   1     1219.27     1318.79     20.57 o
   5   6   1       34.36       33.26      5.42 o
   6   6   1       61.27       54.17      8.13 o
   7   6   1      821.07      826.12     26.18 o
   8   6   1      320.57      319.61     17.15 o
   9   6   1      283.22      281.17     17.61 o
  10   6   1       50.59       52.96      5.25 o
  11   6   1      106.68      104.97      6.39 o
  12   6   1       46.07       43.32      3.30 o
  13   6   1       30.54       35.47      5.75 o
  14   6   1       17.54       20.66      5.40 o
  15   6   1       97.94      100.73     17.61 o
  16   6   1       91.37       86.67      8.60 o
  17   6   1       21.98       22.57      6.38 o
  18   6   1       10.88       13.07      6.04 o
  19   6   1        8.86        0.90      5.75 o
  20   6   1       37.32       47.03      8.30 o
  21   6   1       15.13       13.05      6.29 o
  22   6   1       10.06       14.94      6.94 o
   0   7   1       42.14       35.90      4.65 o
   1   7   1       23.39       29.24      3.23 o
   2   7   1        1.18        3.86      2.71 o
   3   7   1        1.40        4.56      3.84 o
   4   7   1      167.83      157.59      6.33 o
   5   7   1       19.34       18.05      3.18 o
   6   7   1       71.82       65.91      9.03 o
   7   7   1        9.64        6.32      7.22 o
   8   7   1       42.34       47.85      8.13 o
   9   7   1      143.05      143.56     12.64 o
  10   7   1       32.55       29.79      9.03 o
  11   7   1      114.05      114.69      7.81 o
  12   7   1        9.66        2.97      4.97 o
  13   7   1       24.76       37.54      6.29 o
  14   7   1       49.05       47.76      9.03 o
  15   7   1        5.27        9.29     10.83 o
  16   7   1       67.46       78.16      8.23 o
  17   7   1        1.35        3.35      5.40 o
  18   7   1       11.05        5.47      8.58 o
  19   7   1        1.90       14.63      6.29 o
  20   7   1        1.94        6.37      9.48 o
  21   7   1        8.21       14.36      6.94 o
   1   8   1        5.69        5.12      2.95 o
   2   8   1      130.64      131.47      5.99 o
   3   8   1        6.22        4.79      3.13 o
   4   8   1       44.25       37.97      4.03 o
   5   8   1       36.67       40.47      4.64 o
   6   8   1       58.44       60.49      9.03 o
   7   8   1       68.67       57.78      9.93 o
   8   8   1        7.12        3.61      6.32 o
   9   8   1       11.09       17.15      7.22 o
  10   8   1       42.89       42.43      9.03 o
  11   8   1        7.83        2.71      8.13 o
  12   8   1        9.27       14.45      7.22 o
  13   8   1       99.28       92.99     12.64 o
  14   8   1        4.28        1.81      7.22 o
  15   8   1       83.86       79.45     12.64 o
  16   8   1      131.58      124.60     15.35 o
  17   8   1       17.80       21.67      9.93 o
  18   8   1        6.94       16.25      9.93 o
  19   8   1       14.37       22.57      9.93 o
  20   8   1       14.96       26.18     10.83 o
   0   9   1        5.09       13.99      4.65 o
   1   9   1      188.07      165.88      6.48 o
   2   9   1       82.48       78.07      4.72 o
   3   9   1      757.56      706.92     12.71 o
   4   9   1       40.23       42.99      4.53 o
   5   9   1        4.38        8.14      4.26 o
   6   9   1        5.68        7.22      7.22 o
   7   9   1       60.96       54.17      9.03 o
   8   9   1       56.85       40.63      9.03 o
   9   9   1      117.43      117.37     12.64 o
  10   9   1        8.32       24.38      9.03 o
  11   9   1        0.05        1.81      7.22 o
  12   9   1        3.84       14.45      8.13 o
  13   9   1       46.49       66.81     11.74 o
  14   9   1        7.32        3.61      8.13 o
  15   9   1        1.07        0.00      7.22 o
  16   9   1       17.31       19.86      9.93 o
  17   9   1       30.68       32.50     10.83 o
  18   9   1       17.05        0.90      8.13 o
   1  10   1       43.21       50.52      4.35 o
   2  10   1       69.86       67.54      4.72 o
   3  10   1       22.40       21.35      3.64 o
   4  10   1      211.92      193.48      7.05 o
   5  10   1       54.73       72.33      7.81 o
   6  10   1       98.17      117.37     12.64 o
   7  10   1       15.83       15.35      7.22 o
   8  10   1       20.81       28.89      9.03 o
   9  10   1       11.06       19.86      8.13 o
  10  10   1       44.22       50.56     10.83 o
  11  10   1       28.17       21.67      9.03 o
  12  10   1       90.84       87.58     12.64 o
  13  10   1       42.04       56.88     11.74 o
  14  10   1       81.99       64.10     11.74 o
  15  10   1        2.72       10.83      9.03 o
  16  10   1        8.37        0.00      9.03 o
   0  11   1      315.99      305.17     21.67 o
   1  11   1       11.97        7.62      4.03 o
   2  11   1       89.03       93.40      7.00 o
   3  11   1       11.29       16.80      5.40 o
   4  11   1        3.18        0.18      4.51 o
   5  11   1        2.79        6.85      5.18 o
   6  11   1      174.16      170.93     19.41 o
   7  11   1        0.97        0.90      6.32 o
   8  11   1       62.91       73.13     11.74 o
   9  11   1        4.51       40.63      9.93 o
  10  11   1       18.99        8.13      7.22 o
  11  11   1        4.58        4.51      8.13 o
  12  11   1       42.40       35.21     10.83 o
  13  11   1       26.70       41.53     11.74 o
  14  11   1        9.32        0.00      8.13 o
   1  12   1       26.08       20.77      9.93 o
   2  12   1       23.18       14.32      6.68 o
   3  12   1       21.94       26.07      7.32 o
   4  12   1       47.96       55.07     12.64 o
   5  12   1       20.28       26.18     10.83 o
   6  12   1       64.37       53.27     12.64 o
   7  12   1       29.51       37.72      6.94 o
   8  12   1        5.11        9.11     16.70 o
   9  12   1        8.05       27.09      9.03 o
  10  12   1        6.93        4.51      8.13 o
  11  12   1       11.47        3.61      8.13 o
   0  13   1       16.47       43.34     12.64 o
   1  13   1        1.42        0.00      7.58 o
   2  13   1        1.14       21.67     11.74 o
   3  13   1       27.06       30.70     10.83 o
   4  13   1        2.75       18.96     11.74 o
   5  13   1       10.97       12.64      9.03 o
   0   0   2     5427.67     5637.48     75.84 o
   2   0   2     8265.96     8058.00     72.07 o
   4   0   2      622.46      677.15     16.25 o
   6   0   2     1323.35     1456.32     28.89 o
   8   0   2     5682.02     6189.13     89.38 o
  10   0   2     2151.61     2472.04     48.75 o
  12   0   2     1329.29     1389.51     37.02 o
  14   0   2      892.84      898.35     30.70 o
  16   0   2       20.19       33.41      9.93 o
  18   0   2      359.74      421.64     24.38 o
  20   0   2       68.02       51.46     10.83 o
  22   0   2       45.17       48.75     11.74 o
  24   0   2       52.66       70.42     13.54 o
   1   1   2      418.81      365.72      8.92 o
   2   1   2       13.70       14.16      2.19 o
   3   1   2     1099.19      911.99     18.24 o
   4   1   2     6116.41     6018.89     58.05 o
   5   1   2     2766.16     2615.18     29.92 o
   6   1   2     1915.48     1950.00     41.08 o
   7   1   2     2649.36     2746.52     51.91 o
   8   1   2     1643.05     1794.08     30.70 o
   9   1   2     2220.66     2185.83     43.34 o
  10   1   2      962.84      900.25     18.83 o
  11   1   2       37.90       69.52      6.38 o
  12   1   2     1303.97     1362.52     37.02 o
  13   1   2      170.97      182.75     10.38 o
  14   1   2      424.29      475.81     15.96 o
  15   1   2      414.76      385.80     14.99 o
  16   1   2       25.89       17.61      6.38 o
  17   1   2       16.82       22.57      7.02 o
  18   1   2      168.75      169.17     17.61 o
  19   1   2       82.54       86.49      9.24 o
  20   1   2      164.24      174.43     15.80 o
  21   1   2       23.44       28.47      7.02 o
  22   1   2       30.86       24.59     11.74 o
  23   1   2        7.79        6.75      6.68 o
  24   1   2        2.99        0.00      7.02 o
  25   1   2       18.12       30.45      9.24 o
   0   2   2     2564.07     2483.78     40.63 o
   1   2   2     2062.02     2005.35     27.47 o
   2   2   2     2128.63     2333.76     21.35 o
   3   2   2     2346.52     2249.79     27.06 o
   4   2   2      582.78      569.31     16.48 o
   5   2   2      472.95      488.79      9.52 o
   6   2   2      780.02      762.90     27.54 o
   7   2   2      534.20      529.08     11.28 o
   8   2   2      981.63      976.80     23.47 o
   9   2   2       48.01       32.50      7.22 o
  10   2   2      130.69      130.65      7.66 o
  11   2   2      167.23      177.67      9.24 o
  12   2   2      195.21      192.64      9.88 o
  13   2   2       30.91       23.70     11.74 o
  14   2   2      246.96      246.07     11.49 o
  15   2   2       16.64       14.90      5.75 o
  16   2   2       62.66       62.71      8.13 o
  17   2   2      207.54      203.76     12.13 o
  18   2   2      415.31      384.15     16.27 o
  19   2   2       98.05       88.83      9.24 o
  20   2   2       32.52       38.95     13.99 o
  21   2   2        6.04        7.05      6.68 o
  22   2   2       10.92       15.43     16.70 o
  23   2   2        4.85       20.10      7.32 o
  24   2   2       88.13      104.36     12.19 o
   1   3   2      131.24      125.09      4.25 o
   2   3   2      453.86      432.04     10.52 o
   3   3   2      460.52      520.81     11.16 o
   4   3   2      896.82      893.17     15.28 o
   5   3   2      245.59      220.60     20.31 o
   6   3   2      828.85      821.52     21.67 o
   7   3   2     1044.67     1009.66     30.70 o
   8   3   2     1484.43     1495.46     21.47 o
   9   3   2       56.94       56.27      4.51 o
  10   3   2       81.79       70.42      9.03 o
  11   3   2      350.46      367.21     21.67 o
  12   3   2      186.54      195.16     14.45 o
  13   3   2       83.51       99.52      8.30 o
  14   3   2      242.53      254.18     11.80 o
  15   3   2       77.27       79.94      7.96 o
  16   3   2       36.69       44.60      7.32 o
  17   3   2      228.85      228.00     12.44 o
  18   3   2       35.22       38.68      7.32 o
  19   3   2      121.57      121.09     10.21 o
  20   3   2       31.03       28.42      6.68 o
  21   3   2       76.87       68.02      8.87 o
  22   3   2       80.08       91.74     10.52 o
  23   3   2       65.86       65.35     19.86 o
  24   3   2        1.94       18.51      7.66 o
   0   4   2     2518.70     2441.78     29.28 o
   1   4   2       66.11       72.97      3.97 o
   2   4   2     1512.06     1402.58     16.99 o
   3   4   2      529.06      497.76     15.60 o
   4   4   2      113.48      109.35      6.04 o
   5   4   2      989.21      979.68     18.12 o
   6   4   2      178.93      122.18     26.18 o
   7   4   2      213.72      199.47     19.41 o
   8   4   2      336.63      322.46      7.89 o
   9   4   2      378.33      385.08     13.09 o
  10   4   2     1305.15     1224.13     22.12 o
  11   4   2      347.12      333.16     18.06 o
  12   4   2      274.92      276.28     17.15 o
  13   4   2        6.30        1.02      4.97 o
  14   4   2      226.68      210.34     10.85 o
  15   4   2      299.55      272.63     15.35 o
  16   4   2      363.18      359.01     14.64 o
  17   4   2       42.15       46.75      6.03 o
  18   4   2      180.80      175.87      9.52 o
  19   4   2      147.33      145.29      9.17 o
  20   4   2        2.77       24.83      7.02 o
  21   4   2       68.09       86.20     11.29 o
  22   4   2       16.13       16.75      8.58 o
  23   4   2       33.39       36.69      7.96 o
  24   4   2        2.62       15.35     10.83 o
   1   5   2      739.91      720.73     12.16 o
   2   5   2      458.63      433.01      9.03 o
   3   5   2     3398.66     3275.52     39.87 o
   4   5   2      190.74      194.07      7.96 o
   5   5   2      342.41      367.41     10.80 o
   6   5   2     2235.26     2185.83     46.05 o
   7   5   2      276.30      271.76     15.35 o
   8   5   2      105.46       93.84     24.38 o
   9   5   2      115.81       96.90      7.22 o
  10   5   2       50.09       44.42      4.04 o
  11   5   2      204.75      187.71      7.08 o
  12   5   2      220.43      207.40      7.89 o
  13   5   2      180.44      178.77     15.35 o
  14   5   2      119.80      140.85     14.45 o
  15   5   2      510.96      512.83     25.28 o
  16   5   2      169.01      178.61     14.90 o
  17   5   2      184.43      197.99     17.61 o
  18   5   2      247.67      252.54     13.71 o
  19   5   2       25.62       19.61     15.35 o
  20   5   2       50.20       52.37     11.74 o
  21   5   2        5.87        3.61      8.13 o
  22   5   2        9.67       11.74      9.93 o
  23   5   2       11.33        4.51      9.03 o
   0   6   2     3629.33     3414.63     58.69 o
   1   6   2     1295.79     1172.84     20.43 o
   2   6   2     1551.78     1460.49     23.60 o
   3   6   2     2315.04     2272.67     31.56 o
   4   6   2     1242.50     1246.39     21.59 o
   5   6   2      612.68      587.26     14.52 o
   6   6   2       72.89       69.29      5.64 o
   7   6   2      494.10      474.00     20.77 o
   8   6   2      194.22      202.24     14.45 o
   9   6   2      447.21      454.14     21.67 o
  10   6   2      228.24      167.15     35.66 o
  11   6   2        2.76        4.85      1.85 o
  12   6   2      127.29      109.73      7.22 o
  13   6   2       79.16       83.82     10.38 o
  14   6   2      293.59      278.49     10.83 o
  15   6   2      412.50      346.79     13.09 o
  16   6   2       75.71       60.49     11.74 o
  17   6   2        1.56       11.74      9.03 o
  18   6   2      405.59      369.27     24.38 o
  19   6   2       40.37       39.73     10.83 o
  20   6   2       27.27       48.75     11.74 o
  21   6   2       74.53       88.48     14.45 o
  22   6   2        1.87        6.32      9.93 o
   1   7   2       37.40       34.27      4.21 o
   2   7   2      319.73      318.93      9.09 o
   3   7   2      318.49      296.64     13.08 o
   4   7   2       65.51       57.81      4.78 o
   5   7   2       25.05       28.31      3.94 o
   6   7   2      170.51      166.76      7.15 o
   7   7   2      210.57      199.53     14.45 o
   8   7   2      138.87      123.69     12.64 o
   9   7   2        2.04        0.00      7.22 o
  10   7   2       58.43       49.66      9.93 o
  11   7   2      112.65       86.67     12.64 o
  12   7   2       57.07       70.42     10.83 o
  13   7   2       20.14       13.54      8.13 o
  14   7   2      126.12      111.96     13.54 o
  15   7   2       11.85        0.90      8.13 o
  16   7   2       65.91       60.49     11.74 o
  17   7   2       26.55       13.54      9.03 o
  18   7   2       40.21       44.24     11.74 o
  19   7   2       39.38       42.43     11.74 o
  20   7   2       33.60       36.11     11.74 o
  21   7   2       27.97       28.89     10.83 o
   0   8   2      280.48      274.12     11.28 o
   1   8   2       32.88       35.70      3.96 o
   2   8   2      160.52      157.57      7.15 o
   3   8   2      136.97      132.43      6.62 o
   4   8   2        0.72        2.39      3.35 o
   5   8   2       94.98       90.54      5.78 o
   6   8   2       29.51       33.46      4.37 o
   7   8   2        4.51       18.96      8.13 o
   8   8   2      175.52      185.99     15.35 o
   9   8   2       13.52       16.25      8.13 o
  10   8   2       33.65       33.41      9.93 o
  11   8   2       53.88       38.82      9.93 o
  12   8   2       19.40       26.18      9.03 o
  13   8   2      143.62      158.00     15.35 o
  14   8   2      100.23       72.23     11.74 o
  15   8   2       10.21        8.13      8.13 o
  16   8   2       21.95       58.69     12.64 o
  17   8   2       18.65       15.35     10.83 o
  18   8   2        0.38       14.45      9.93 o
  19   8   2        6.29       20.77     10.83 o
  20   8   2        4.17       17.15      9.93 o
   1   9   2     1082.06     1051.63     16.64 o
   2   9   2      225.15      241.76      8.40 o
   3   9   2       11.87       21.46      3.99 o
   4   9   2      392.82      389.07     13.82 o
   5   9   2      539.01      564.54     13.49 o
   6   9   2       92.88       84.22      5.69 o
   7   9   2      266.71      278.08     18.06 o
   8   9   2      103.91      124.60     13.54 o
   9   9   2        8.86        0.90      7.22 o
  10   9   2       67.17       81.26     12.64 o
  11   9   2       28.77       37.02     10.83 o
  12   9   2       26.17       19.86      9.03 o
  13   9   2      112.65      119.18     14.45 o
  14   9   2       74.05       56.88     11.74 o
  15   9   2       37.57       31.60     10.83 o
  16   9   2       24.58       22.57      9.03 o
  17   9   2       20.95       20.77      9.93 o
  18   9   2       22.62        5.42      9.93 o
   0  10   2      141.30      123.93      9.32 o
   1  10   2       62.32       64.44      5.20 o
   2  10   2       19.25       25.79      4.17 o
   3  10   2       61.85       53.07      4.77 o
   4  10   2       15.90       24.20      4.12 o
   5  10   2       39.32       40.20      4.83 o
   6  10   2       27.77       45.14      9.03 o
   7  10   2      195.06      188.70     16.25 o
   8  10   2        3.48        8.13      7.22 o
   9  10   2      109.43      100.22     12.64 o
  10  10   2       56.78       67.71     11.74 o
  11  10   2        2.83        9.93      8.13 o
  12  10   2       63.00       73.13     11.74 o
  13  10   2       77.88       60.49     11.74 o
  14  10   2       28.39       27.99      9.93 o
  15  10   2       15.73        9.03      9.03 o
  16  10   2       27.03       27.99     10.83 o
   1  11   2       39.46       46.26      4.58 o
   2  11   2      180.63      166.62      9.16 o
   3  11   2       13.67       16.86      5.81 o
   4  11   2      165.02      170.38      9.57 o
   5  11   2       12.59       14.68      6.12 o
   6  11   2       57.44       65.91     10.83 o
   7  11   2       23.78       43.34      9.93 o
   8  11   2       54.45       44.24      9.93 o
   9  11   2       19.58       25.28      9.93 o
  10  11   2       40.53       44.24      9.93 o
  11  11   2       13.47       18.06      9.03 o
  12  11   2        3.42        4.51      8.13 o
  13  11   2        1.29       15.35      9.93 o
   0  12   2       23.61       41.53     11.74 o
   1  12   2        5.71       13.99      7.02 o
   2  12   2        5.69       15.61     13.09 o
   3  12   2       23.25       25.39      7.58 o
   4  12   2        5.67       11.91      5.44 o
   5  12   2       47.50       62.64      8.18 o
   6  12   2       24.08       24.21      6.68 o
   7  12   2        8.10       11.78      6.68 o
   8  12   2       19.87       29.79      9.03 o
   9  12   2       20.35       40.63      9.93 o
  10  12   2       14.07        5.42      8.13 o
   1  13   2        4.18        3.61      7.02 o
   2  13   2        1.31        6.52      7.32 o
   3  13   2        1.60       13.43      7.96 o
   4  13   2        3.24        5.80      6.68 o
   2   0   3     3711.22     3686.79     46.05 o
   4   0   3    14545.11    14802.44    189.60 o
   6   0   3     4824.45     5120.14     76.74 o
   8   0   3      809.26      920.02     25.28 o
  10   0   3     2910.62     2994.80     55.07 o
  12   0   3      500.73      550.75     20.77 o
  14   0   3      118.58      119.18     11.74 o
  16   0   3       26.94       19.86      8.13 o
  18   0   3       36.85       36.11      9.03 o
  20   0   3       21.60       25.28      9.03 o
  22   0   3       63.22       59.59     10.83 o
  24   0   3        2.31        0.00      7.22 o
   0   1   3     4461.21     4766.68     74.94 o
   1   1   3     2277.11     2289.06     19.85 o
   2   1   3     2495.51     2515.47     42.75 o
   3   1   3     1544.73     1402.32     14.13 o
   4   1   3       72.94       72.07      3.57 o
   5   1   3     1758.34     1612.43     22.88 o
   6   1   3     1247.10     1436.84     21.96 o
   7   1   3     2077.53     2285.94     30.28 o
   8   1   3     4184.57     4511.58     50.68 o
   9   1   3      711.10      770.19     18.96 o
  10   1   3      556.48      604.79     18.06 o
  11   1   3      288.79      329.12     11.16 o
  12   1   3      106.49      122.87      8.13 o
  13   1   3       21.84       22.27      5.42 o
  14   1   3      174.14      194.01     10.16 o
  15   1   3       73.03       66.51      7.02 o
  16   1   3       17.94       18.36      5.64 o
  17   1   3       61.62       55.44      7.02 o
  18   1   3       40.92       42.61      6.68 o
  19   1   3       70.66       50.47      7.32 o
  20   1   3       46.19       38.82      6.68 o
  21   1   3        4.74       11.31      8.13 o
  22   1   3        9.49        9.93      6.04 o
  23   1   3        7.89       11.94      6.32 o
  24   1   3        3.04       14.57      8.58 o
   1   2   3      278.34      315.02      7.18 o
   2   2   3      983.01     1022.86     11.73 o
   3   2   3      615.20      646.30      8.99 o
   4   2   3      369.38      419.26     11.95 o
   5   2   3      604.13      582.12     10.08 o
   6   2   3      606.44      557.90     12.15 o
   7   2   3      433.72      473.60     11.28 o
   8   2   3      873.06      970.06     17.57 o
   9   2   3      103.26      101.66      6.29 o
  10   2   3      147.80      179.22      8.01 o
  11   2   3      603.28      594.31     25.28 o
  12   2   3      198.98      198.18      9.11 o
  13   2   3      281.08      292.24     11.28 o
  14   2   3        9.65       12.46      4.51 o
  15   2   3       74.55       60.59      6.68 o
  16   2   3      137.08      119.55     10.83 o
  17   2   3       18.70       22.71      5.64 o
  18   2   3       71.60       65.91      7.58 o
  19   2   3       29.86       25.50      5.64 o
  20   2   3       52.98       48.87      8.13 o
  21   2   3        9.04        4.51      5.11 o
  22   2   3       93.72      101.11     14.90 o
  23   2   3       16.79       17.15      6.38 o
  24   2   3        6.86        7.22      8.58 o
   0   3   3     9463.39     9588.73     88.77 o
   1   3   3     3134.47     3080.04     41.41 o
   2   3   3      389.68      448.44      7.49 o
   3   3   3     1487.83     1577.64     15.79 o
   4   3   3      650.99      607.79      8.75 o
   5   3   3       93.20      101.09      3.81 o
   6   3   3      350.02      319.56      8.34 o
   7   3   3      266.47      233.99      7.51 o
   8   3   3       43.84       56.31      6.32 o
   9   3   3      280.08      281.78      9.01 o
  10   3   3      247.94      218.07      8.67 o
  11   3   3      744.65      701.87     15.82 o
  12   3   3      238.66      267.77     10.18 o
  13   3   3       21.45       25.28      4.99 o
  14   3   3       55.65       54.09      6.32 o
  15   3   3      101.40      106.71      8.01 o
  16   3   3       66.87       61.55      6.68 o
  17   3   3      362.38      310.97     17.15 o
  18   3   3       31.19       31.01      8.58 o
  19   3   3       43.45       45.14      6.94 o
  20   3   3       82.33       66.41      9.93 o
  21   3   3        1.01        4.41      5.87 o
  22   3   3        1.63       12.10     17.61 o
  23   3   3        8.34        3.41      5.64 o
  24   3   3       26.50       12.64      9.03 o
   1   4   3     3209.35     3643.38     34.03 o
   2   4   3     2808.69     3119.62     30.80 o
   3   4   3      851.82      893.86     14.94 o
   4   4   3       42.97       52.59      2.82 o
   5   4   3      486.99      496.60     18.63 o
   6   4   3      659.24      596.71     25.34 o
   7   4   3      392.28      377.82      9.03 o
   8   4   3      591.49      590.90     18.06 o
   9   4   3      193.00      188.68      7.08 o
  10   4   3      590.99      542.69     12.85 o
  11   4   3       95.11       96.19      6.77 o
  12   4   3       72.05       81.21      6.15 o
  13   4   3       96.40       92.60      7.67 o
  14   4   3      297.92      297.57     11.19 o
  15   4   3       20.66       19.95      5.18 o
  16   4   3      132.01      103.37      8.58 o
  17   4   3      141.93      145.16      9.32 o
  18   4   3       66.08       74.45      8.13 o
  19   4   3      199.99      199.74     19.41 o
  20   4   3       30.90       39.72      6.29 o
  21   4   3       37.79       31.60     10.83 o
  22   4   3       35.93       57.78     13.54 o
  23   4   3       18.02       14.45      9.93 o
   0   5   3      295.12      309.68     15.35 o
   1   5   3      671.92      678.44     12.21 o
   2   5   3     1249.77     1326.47     18.13 o
   3   5   3     1197.83     1193.66     17.31 o
   4   5   3      333.08      348.36     11.49 o
   5   5   3      286.70      288.52      8.83 o
   6   5   3      365.95      366.73     10.04 o
   7   5   3      187.48      117.66     53.72 o
   8   5   3      300.13      226.76     33.41 o
   9   5   3      601.40      521.38     45.14 o
  10   5   3      167.81      151.56      9.93 o
  11   5   3      118.83      121.75      6.37 o
  12   5   3       98.22       76.30      9.93 o
  13   5   3      121.12      100.52      9.48 o
  14   5   3        6.19        2.97      3.95 o
  15   5   3       82.49       96.33      8.58 o
  16   5   3      293.11      268.77     11.19 o
  17   5   3       97.02       89.47     16.25 o
  18   5   3      175.51      187.80     18.06 o
  19   5   3       74.45       43.34     10.83 o
  20   5   3       21.48       30.70      9.93 o
  21   5   3      102.67       99.31     14.45 o
  22   5   3       25.70       32.50     11.74 o
   1   6   3      231.14      232.97      7.42 o
   2   6   3      804.36      775.20     17.55 o
   3   6   3       73.57       78.59      6.38 o
   4   6   3       17.92       25.34      4.10 o
   5   6   3      270.30      277.04      8.97 o
   6   6   3      103.17      106.79      8.88 o
   7   6   3      165.00      175.16     13.54 o
   8   6   3        5.35       14.45      8.13 o
   9   6   3      154.84      154.39     13.54 o
  10   6   3       57.94       57.78     10.83 o
  11   6   3       54.91       41.02      3.35 o
  12   6   3       20.49       17.15      3.35 o
  13   6   3      134.19      114.34      9.03 o
  14   6   3      100.89       84.87     12.64 o
  15   6   3      406.53      397.26     23.47 o
  16   6   3       86.53       94.80     13.54 o
  17   6   3       31.66       28.89     10.83 o
  18   6   3       12.12       19.86      9.93 o
  19   6   3       11.77       34.31     11.74 o
  20   6   3        0.21        8.13      9.03 o
  21   6   3       44.10       45.14     12.64 o
   0   7   3      862.43      836.83     20.31 o
   1   7   3       84.76      101.12      6.42 o
   2   7   3      139.49      138.99      6.86 o
   3   7   3       27.65       27.27      4.37 o
   4   7   3      779.63      750.52     15.35 o
   5   7   3      110.33      105.44      6.34 o
   6   7   3       82.07       81.71      5.84 o
   7   7   3       91.42       92.89     14.90 o
   8   7   3      115.17      116.47     12.64 o
   9   7   3       11.12        2.71      7.22 o
  10   7   3      196.49      212.17     17.15 o
  11   7   3       49.21       52.37      9.93 o
  12   7   3       86.76      102.93     13.54 o
  13   7   3      118.46      148.97     15.35 o
  14   7   3      123.91      131.82     15.35 o
  15   7   3       70.12       80.35     12.64 o
  16   7   3       85.20       94.80     14.45 o
  17   7   3       60.21       57.78     11.74 o
  18   7   3       86.91      108.34     16.25 o
  19   7   3        3.13       22.57     10.83 o
  20   7   3       65.82       65.91     13.54 o
   1   8   3      258.88      275.21      8.66 o
   2   8   3     1358.27     1343.85     21.74 o
   3   8   3      129.09      108.23      6.86 o
   4   8   3      763.79      741.98     16.01 o
   5   8   3      325.46      332.95     10.85 o
   6   8   3       40.41       44.97      5.14 o
   7   8   3      320.25      302.48     14.05 o
   8   8   3       97.15       83.06     11.74 o
   9   8   3      140.30      145.36     14.45 o
  10   8   3      211.42      225.72     18.06 o
  11   8   3      312.63      328.64     21.67 o
  12   8   3      100.77      105.64     13.54 o
  13   8   3      127.26      143.56     16.25 o
  14   8   3       43.06       65.01     13.54 o
  15   8   3      151.35      176.96     18.06 o
  16   8   3      103.44      116.47     16.25 o
  17   8   3       19.49       29.79     10.83 o
  18   8   3       32.27       37.92     10.83 o
  19   8   3        3.24        1.81      9.93 o
   0   9   3      314.59      303.98     13.63 o
   1   9   3      178.32      178.47      9.25 o
   2   9   3      178.86      189.09      7.66 o
   3   9   3       83.48       82.64      6.91 o
   4   9   3      249.26      234.20      9.49 o
   5   9   3      460.69      455.74     13.08 o
   6   9   3      276.83      297.61     12.42 o
   7   9   3      210.81      206.76     17.15 o
   8   9   3       54.53       55.07     10.83 o
   9   9   3      287.98      314.20     20.77 o
  10   9   3       39.78       45.14     10.83 o
  11   9   3       47.80       33.41      9.93 o
  12   9   3       44.70       39.73     10.83 o
  13   9   3       67.01       88.48     13.54 o
  14   9   3       37.98       54.17     11.74 o
  15   9   3        2.97        8.13      9.03 o
  16   9   3        8.50       11.74      9.93 o
  17   9   3       21.24       18.96      9.93 o
   1  10   3      167.11      194.80      8.12 o
   2  10   3       36.76       37.81      4.88 o
   3  10   3       23.12       23.55      4.26 o
   4  10   3       14.41       10.85      7.67 o
   5  10   3       14.12       16.56      4.46 o
   6  10   3       97.93      105.84      7.25 o
   7  10   3       35.08       36.11      9.93 o
   8  10   3       24.17       34.31      9.93 o
   9  10   3       88.20       86.67     12.64 o
  10  10   3       35.71       34.31      9.93 o
  11  10   3       17.14       18.96      9.93 o
  12  10   3       50.73       42.43     11.74 o
  13  10   3       16.66       22.57      9.93 o
  14  10   3       14.45       14.45     10.83 o
  15  10   3        9.42        9.03      9.03 o
   0  11   3      206.22      212.64     12.34 o
   1  11   3        1.23        4.74      3.87 o
   2  11   3      204.20      226.26      8.97 o
   3  11   3       47.30       47.56      5.28 o
   4  11   3       36.99       47.92      6.62 o
   5  11   3       20.14       33.66      6.03 o
   6  11   3       97.24       97.12      9.76 o
   7  11   3        3.23        9.03      8.13 o
   8  11   3      177.46      225.72     18.06 o
   9  11   3       32.93       33.41     10.83 o
  10  11   3        3.93        9.03      8.13 o
  11  11   3        1.95        0.00      9.03 o
  12  11   3       20.35       30.70     11.74 o
   1  12   3       59.32       54.27     10.38 o
   2  12   3        5.06       14.19      5.44 o
   3  12   3       42.88       50.74      6.62 o
   4  12   3       18.95       33.47      7.67 o
   5  12   3       84.27       90.64      8.32 o
   6  12   3        5.39       22.07     13.09 o
   7  12   3      112.86      133.88     11.49 o
   8  12   3       32.45       48.75     10.83 o
   9  12   3        2.06       12.64      9.03 o
   0   0   4    15783.12    16788.74    216.69 o
   2   0   4     4002.23     4094.94     46.92 o
   4   0   4      633.50      588.45     11.02 o
   6   0   4      594.52      585.06     19.86 o
   8   0   4      234.21      257.32     13.54 o
  10   0   4      233.96      260.02     14.45 o
  12   0   4      117.27      131.82     11.74 o
  14   0   4       82.97       83.06     10.83 o
  16   0   4       43.80       33.41      9.03 o
  18   0   4      508.14      436.08     22.57 o
  20   0   4       26.48       28.89      9.03 o
  22   0   4        6.37        1.81      8.13 o
  24   0   4        3.56        0.00      9.03 o
   1   1   4     4518.68     5084.14     39.15 o
   2   1   4     1777.52     1817.57     21.49 o
   3   1   4     1998.21     1960.01     44.97 o
   4   1   4      268.57      221.64      9.12 o
   5   1   4      241.73      272.23      7.03 o
   6   1   4     1737.93     1840.65     27.08 o
   7   1   4        0.86        7.22      4.51 o
   8   1   4      133.46      147.64      7.67 o
   9   1   4      421.54      437.64     12.72 o
  10   1   4      110.53      113.94      7.32 o
  11   1   4      107.90      101.81      6.94 o
  12   1   4      612.46      642.87     16.84 o
  13   1   4      186.39      170.03      9.51 o
  14   1   4       85.38       80.22      7.32 o
  15   1   4       66.02       57.11      6.68 o
  16   1   4        3.58        3.13      4.76 o
  17   1   4       96.35       79.75      7.67 o
  18   1   4       24.64       22.89      7.67 o
  19   1   4       59.95       54.90      9.03 o
  20   1   4        8.91        4.35      5.40 o
  21   1   4       57.62       58.69      7.96 o
  22   1   4       13.75        9.67      5.40 o
  23   1   4       12.85       16.26     14.45 o
   0   2   4     1645.85     1975.66     41.08 o
   1   2   4     5967.79     6477.46     55.52 o
   2   2   4      541.28      509.60     16.48 o
   3   2   4     3192.53     3359.03     28.47 o
   4   2   4      164.30      182.96      5.20 o
   5   2   4     3181.26     3165.99     31.31 o
   6   2   4      264.35      272.66      9.11 o
   7   2   4     1416.29     1473.68     24.03 o
   8   2   4      281.08      348.43     23.02 o
   9   2   4     1005.93     1091.12     36.57 o
  10   2   4     1982.95     2003.79     45.59 o
  11   2   4     1020.92      975.07     20.57 o
  12   2   4      188.19      181.33      9.11 o
  13   2   4      122.74      123.32      8.46 o
  14   2   4       82.73       85.33      7.32 o
  15   2   4       64.84       45.51      6.29 o
  16   2   4      218.94      217.96     12.64 o
  17   2   4       71.97       63.57      7.32 o
  18   2   4        1.50        1.98      4.99 o
  19   2   4       69.15       64.52      8.58 o
  20   2   4       26.37       20.16      5.64 o
  21   2   4       55.16       52.17      7.67 o
  22   2   4        3.16       12.64      5.75 o
  23   2   4        9.05       19.52      6.68 o
   1   3   4      867.37     1032.07     19.79 o
   2   3   4     3017.97     3348.27     33.13 o
   3   3   4      254.79      237.32      6.13 o
   4   3   4     1133.25     1341.02     15.79 o
   5   3   4      370.04      410.34      8.14 o
   6   3   4       42.33       42.14      3.82 o
   7   3   4      849.03      792.41     17.15 o
   8   3   4      831.18      817.04     33.86 o
   9   3   4        2.51        0.75      6.32 o
  10   3   4      145.85      138.03      7.51 o
  11   3   4      632.05      629.71     15.62 o
  12   3   4      301.70      305.64     19.86 o
  13   3   4      178.53      175.36     14.90 o
  14   3   4       40.94       42.91      6.01 o
  15   3   4      112.94       91.91      7.81 o
  16   3   4       25.52       18.26      5.64 o
  17   3   4       84.22      115.20     21.22 o
  18   3   4       98.75       83.58      8.23 o
  19   3   4       60.08       44.23      6.68 o
  20   3   4       42.21       38.59      6.50 o
  21   3   4        5.33        3.61      4.99 o
  22   3   4       10.45        4.51      5.18 o
  23   3   4       11.08       34.31     10.83 o
   0   4   4      744.63      722.85     13.52 o
   1   4   4       73.88       84.98      4.29 o
   2   4   4      728.63      780.18     18.33 o
   3   4   4       20.01       21.93      3.97 o
   4   4   4      125.06      134.92      4.80 o
   5   4   4      206.40      223.61      5.98 o
   6   4   4       75.51       81.30      4.17 o
   7   4   4       20.89       20.23      3.70 o
   8   4   4      153.22      145.50      8.13 o
   9   4   4      165.48      168.44      8.58 o
  10   4   4      129.26      131.57      6.97 o
  11   4   4       37.87       39.79      4.65 o
  12   4   4       26.29       21.72      4.65 o
  13   4   4       55.46       55.61      6.01 o
  14   4   4       19.87       21.11      4.65 o
  15   4   4        5.68        1.63      8.13 o
  16   4   4       94.31       83.74      7.35 o
  17   4   4       56.57       47.24      6.50 o
  18   4   4       19.36       18.26      5.64 o
  19   4   4       17.42       15.02      8.13 o
  20   4   4       12.25       14.45      9.03 o
  21   4   4        3.49        9.93      9.93 o
  22   4   4        8.28       18.96     10.83 o
   1   5   4      286.54      298.55     12.27 o
   2   5   4      260.43      266.85      9.12 o
   3   5   4      213.16      215.41      6.52 o
   4   5   4      449.47      499.20     12.33 o
   5   5   4      334.59      375.78     10.59 o
   6   5   4      753.27      721.49     21.86 o
   7   5   4       13.32       11.65      2.39 o
   8   5   4      682.62      638.72     22.12 o
   9   5   4      101.85       95.79      4.97 o
  10   5   4        2.82        5.76      3.30 o
  11   5   4      502.66      458.16     12.30 o
  12   5   4       96.66       93.43      8.58 o
  13   5   4       70.91       63.43      5.46 o
  14   5   4       99.41      100.87      6.97 o
  15   5   4       45.38       39.08     12.19 o
  16   5   4      132.75      124.60     15.35 o
  17   5   4       92.66      101.12     14.45 o
  18   5   4       14.39       29.79      9.93 o
  19   5   4        1.80       14.45      9.93 o
  20   5   4       67.49       73.13     13.54 o
  21   5   4        7.38        0.00      9.93 o
  22   5   4       28.16       27.99     10.83 o
   0   6   4      733.83      758.41     27.09 o
   1   6   4      122.61      123.06      5.46 o
   2   6   4      141.90      156.24      7.82 o
   3   6   4      488.07      476.78     12.49 o
   4   6   4      197.84      180.10      7.98 o
   5   6   4      112.49      112.52      6.94 o
   6   6   4      250.73      242.78      9.35 o
   7   6   4      117.00      117.55      8.94 o
   8   6   4      163.24      169.74     15.35 o
   9   6   4      288.24      269.05     18.06 o
  10   6   4       79.70       64.74     23.02 o
  11   6   4       11.60        7.22      9.03 o
  12   6   4        2.26        0.90      8.13 o
  13   6   4       24.31        0.00      8.13 o
  14   6   4       10.88       20.77      9.03 o
  15   6   4       48.79       59.59     11.74 o
  16   6   4      145.84      133.62     16.25 o
  17   6   4       17.99       31.60     10.83 o
  18   6   4        4.58        0.00      9.03 o
  19   6   4       25.32       17.15      9.93 o
  20   6   4        4.23       18.96      9.93 o
  21   6   4       46.56       61.39     14.45 o
   1   7   4      308.76      286.65     10.02 o
   2   7   4       76.30       82.13      6.34 o
   3   7   4        5.96        0.00      5.87 o
   4   7   4      375.77      340.51     15.35 o
   5   7   4      147.75      140.60      7.78 o
   6   7   4        9.83        6.17      4.10 o
   7   7   4      536.00      524.50     14.20 o
   8   7   4      224.18      255.51     18.06 o
   9   7   4       14.42       12.64      9.03 o
  10   7   4       75.90      102.02     13.54 o
  11   7   4      400.60      354.83     22.57 o
  12   7   4      434.20      442.40     25.28 o
  13   7   4      106.55      119.18     15.35 o
  14   7   4      154.92      147.17     16.25 o
  15   7   4       13.19       20.77      9.93 o
  16   7   4       10.60        0.00      9.03 o
  17   7   4       70.07       66.81     13.54 o
  18   7   4        5.60        0.00      9.03 o
  19   7   4       63.01       63.20     14.45 o
   0   8   4       47.25       51.22     13.09 o
   1   8   4       32.81       36.28      7.04 o
   2   8   4       40.04       44.73      5.50 o
   3   8   4      208.38      211.25      9.27 o
   4   8   4      247.66      242.59     10.04 o
   5   8   4       26.44       47.32      5.97 o
   6   8   4      238.49      231.33      9.79 o
   7   8   4       77.65       74.34      6.55 o
   8   8   4      161.33      156.20     15.35 o
   9   8   4      130.08      131.82     14.45 o
  10   8   4      130.42       92.99     12.64 o
  11   8   4      108.61      148.97     16.25 o
  12   8   4       82.97       91.19     13.54 o
  13   8   4       28.99       60.49     11.74 o
  14   8   4       78.89       79.45     13.54 o
  15   8   4      126.40      168.84     18.06 o
  16   8   4       29.03       43.34     11.74 o
  17   8   4       14.98       27.99     10.83 o
  18   8   4       16.85       37.02     11.74 o
   1   9   4      228.06      252.04      9.21 o
   2   9   4      106.73      107.24      7.95 o
   3   9   4       30.33       29.10      6.65 o
   4   9   4       41.95       52.30      5.84 o
   5   9   4      117.90      116.69      7.42 o
   6   9   4        8.48        7.63      6.71 o
   7   9   4      727.57      755.11     18.04 o
   8   9   4      306.48      317.81     21.67 o
   9   9   4       76.60       74.94     12.64 o
  10   9   4       34.12       47.85     10.83 o
  11   9   4       93.02       76.74     13.54 o
  12   9   4       77.90       76.74     13.54 o
  13   9   4       21.72        7.22      8.13 o
  14   9   4       35.02       51.46     11.74 o
  15   9   4       35.19       24.38      9.93 o
  16   9   4       14.46       33.41     10.83 o
   0  10   4        1.67        3.91      5.64 o
   1  10   4       30.25       28.62      4.56 o
   2  10   4        9.64       23.02      4.81 o
   3  10   4      204.60      198.85      8.52 o
   4  10   4      119.63      114.88      8.03 o
   5  10   4       39.28       50.30      7.17 o
   6  10   4       60.22       58.95      6.44 o
   7  10   4        2.23       15.35      6.68 o
   8  10   4      161.58      148.97     16.25 o
   9  10   4       75.36       84.87     12.64 o
  10  10   4      133.59      159.81     17.15 o
  11  10   4       99.85       71.33     12.64 o
  12  10   4       25.36       39.73     11.74 o
  13  10   4       11.70        5.42      9.03 o
  14  10   4       23.01       28.89     10.83 o
   1  11   4       12.28       18.73      4.58 o
   2  11   4       32.27       43.44      5.28 o
   3  11   4       11.75       17.61      4.60 o
   4  11   4       43.23       53.64      9.10 o
   5  11   4       22.50       26.60      8.58 o
   6  11   4        7.82        6.61      6.04 o
   7  11   4       38.43       41.53     10.83 o
   8  11   4        7.32       14.45      9.03 o
   9  11   4        1.01       13.54      9.03 o
  10  11   4        9.14       19.86      9.93 o
  11  11   4       21.60       46.05     11.74 o
   0  12   4       66.10       76.74     15.35 o
   1  12   4        4.66       10.95      5.44 o
   2  12   4       14.40       16.79      5.57 o
   3  12   4       28.29       23.31      5.97 o
   4  12   4        0.34       11.21      6.93 o
   5  12   4       34.53       38.31      6.57 o
   6  12   4        4.13       10.73      5.61 o
   2   0   5       86.42       65.49      5.75 o
   4   0   5     1409.75     1299.02     19.50 o
   6   0   5       90.30       95.70      9.03 o
   8   0   5     1013.83      902.86     27.99 o
  10   0   5      355.79      360.24     18.06 o
  12   0   5      336.86      344.89     18.96 o
  14   0   5       72.62       68.62      9.93 o
  16   0   5       27.61       33.41      9.03 o
  18   0   5      190.30      167.93     15.35 o
  20   0   5      119.92      110.15     13.54 o
  22   0   5       14.58        6.32      8.13 o
   0   1   5     3171.36     3359.32     43.06 o
   1   1   5      188.12      218.14      6.53 o
   2   1   5      516.13      570.06     10.48 o
   3   1   5      238.58      224.84      9.11 o
   4   1   5      291.56      319.02      7.41 o
   5   1   5        7.95       10.57      3.56 o
   6   1   5       44.37       47.71      5.87 o
   7   1   5       67.87       68.85      8.13 o
   8   1   5       10.85        5.07      4.11 o
   9   1   5      486.96      489.92     14.64 o
  10   1   5      120.56      120.38      7.96 o
  11   1   5       58.83       61.67      6.32 o
  12   1   5       93.36       98.37     11.29 o
  13   1   5      104.36       93.15      9.03 o
  14   1   5      100.26       88.86      8.23 o
  15   1   5       28.71       39.37      6.29 o
  16   1   5       66.75       55.80      6.94 o
  17   1   5       29.19       37.95     12.64 o
  18   1   5      218.14      178.82     11.16 o
  19   1   5       14.82       19.64      6.77 o
  20   1   5       11.15        8.93      5.64 o
  21   1   5       55.47       45.04      8.13 o
  22   1   5        1.86       12.21      6.04 o
   1   2   5      170.78      157.62      6.74 o
   2   2   5      186.07      169.25      6.89 o
   3   2   5      500.74      497.13      9.40 o
   4   2   5      297.08      309.91     12.12 o
   5   2   5       36.71       49.01      3.81 o
   6   2   5      265.41      246.01      7.92 o
   7   2   5      149.67      177.68      8.46 o
   8   2   5      137.09      143.51      7.81 o
   9   2   5       62.12       58.14     10.83 o
  10   2   5       88.78       90.59      6.94 o
  11   2   5       21.74       26.55      8.13 o
  12   2   5        9.83       16.95      5.87 o
  13   2   5       87.91       85.32      7.58 o
  14   2   5      106.70      100.16      8.23 o
  15   2   5      126.43      126.56      9.11 o
  16   2   5       99.71       95.14      8.23 o
  17   2   5       38.33       42.54      8.13 o
  18   2   5       33.61       33.85      6.68 o
  19   2   5      110.83      109.77     10.83 o
  20   2   5        5.22       19.01      6.29 o
  21   2   5        7.41        0.30      6.77 o
  22   2   5       28.06       27.45      7.02 o
   0   3   5     1714.62     1717.25     41.53 o
   1   3   5      365.66      374.30     12.77 o
   2   3   5     1228.00     1196.40     21.47 o
   3   3   5     1262.36     1388.99     17.11 o
   4   3   5      440.91      429.44      9.24 o
   5   3   5      158.44      148.09      5.55 o
   6   3   5      235.27      246.31      7.95 o
   7   3   5      478.57      469.91     13.45 o
   8   3   5     1755.78     1717.88     33.86 o
   9   3   5       15.75        3.74      7.22 o
  10   3   5       58.76       76.79      6.68 o
  11   3   5       46.04       42.89      5.84 o
  12   3   5       24.12       23.62      4.99 o
  13   3   5       42.24       47.04      8.58 o
  14   3   5       94.82       93.39      7.81 o
  15   3   5       47.02       37.74      6.29 o
  16   3   5      115.37      105.57     10.83 o
  17   3   5       70.37       76.14     11.29 o
  18   3   5       63.44       62.79      9.48 o
  19   3   5       56.96       55.96     15.35 o
  20   3   5       30.29       27.76      6.50 o
  21   3   5        6.86       11.74      9.93 o
  22   3   5        0.35        0.00      9.93 o
   1   4   5      358.26      370.50     13.08 o
   2   4   5      350.50      347.32     10.92 o
   3   4   5       14.47       11.60      4.86 o
   4   4   5       17.97       20.31      3.26 o
   5   4   5       42.30       41.41      3.66 o
   6   4   5      161.30      172.11      6.05 o
   7   4   5      610.40      645.66     13.10 o
   8   4   5     1073.03     1124.27     21.20 o
   9   4   5      250.95      217.00      9.52 o
  10   4   5        3.92       15.53      4.51 o
  11   4   5      261.77      236.17     24.83 o
  12   4   5      490.22      453.57     25.73 o
  13   4   5      136.43      119.84      8.18 o
  14   4   5      189.96      170.74      9.69 o
  15   4   5       24.51       26.18      5.84 o
  16   4   5       19.66       14.87      5.18 o
  17   4   5      103.94      106.44      8.85 o
  18   4   5       13.22        7.22      8.13 o
  19   4   5       21.22       28.89      9.03 o
  20   4   5       43.76       47.85     11.74 o
  21   4   5        3.48       11.74      9.93 o
   0   5   5       16.39       22.55      3.30 o
   1   5   5        9.91       18.21      3.46 o
   2   5   5       25.78       29.87      3.65 o
   3   5   5       44.07       48.47      3.81 o
   4   5   5       20.12       23.69      4.85 o
   5   5   5      336.59      336.07     10.76 o
   6   5   5      407.31      391.01      8.62 o
   7   5   5       40.41       50.29      5.38 o
   8   5   5       44.42       52.01      4.85 o
   9   5   5       53.17       48.62      6.77 o
  10   5   5      221.85      208.27      8.59 o
  11   5   5      629.76      586.98     23.02 o
  12   5   5       27.70       25.75      4.76 o
  13   5   5      120.84      127.99      7.78 o
  14   5   5       32.94       33.41      9.93 o
  15   5   5       62.81       69.52     12.64 o
  16   5   5       55.71       61.39     11.74 o
  17   5   5       96.59      122.79     16.25 o
  18   5   5       32.58       71.33     13.54 o
  19   5   5       56.07       50.56     12.64 o
  20   5   5        1.93        0.00      9.03 o
   1   6   5      176.03      192.32      6.68 o
   2   6   5       82.65       85.68      4.87 o
   3   6   5       58.99       53.96      5.69 o
   4   6   5       57.21       56.57      6.46 o
   5   6   5      106.27      116.83      7.26 o
   6   6   5       91.28       87.45      6.78 o
   7   6   5      659.47      642.79     15.79 o
   8   6   5      587.27      535.28     18.19 o
   9   6   5      198.81      204.95     17.15 o
  10   6   5      542.14      588.67     27.99 o
  11   6   5      246.97      270.86     19.86 o
  12   6   5      215.22      234.74     18.96 o
  13   6   5      184.72      175.16     17.15 o
  14   6   5      120.59      142.65     16.25 o
  15   6   5       38.77       41.53     11.74 o
  16   6   5       21.71       31.60     10.83 o
  17   6   5       17.11       22.57      9.93 o
  18   6   5        3.56        0.00      9.03 o
  19   6   5       72.07       94.80     15.35 o
   0   7   5      228.82      241.73     12.72 o
   1   7   5      193.04      190.45      9.20 o
   2   7   5      296.03      280.81     10.92 o
   3   7   5      482.00      493.04     14.05 o
   4   7   5      289.58      288.23     11.29 o
   5   7   5      154.42      145.20      8.31 o
   6   7   5      239.83      242.46     13.74 o
   7   7   5      497.90      496.13     16.07 o
   8   7   5      281.05      295.15     30.25 o
   9   7   5      203.20      186.89     17.15 o
  10   7   5     1761.79     1793.99     52.37 o
  11   7   5      486.02      498.38     27.09 o
  12   7   5       22.22       40.63     11.74 o
  13   7   5       95.33       93.90     13.54 o
  14   7   5       79.34       97.51     15.35 o
  15   7   5       71.49       73.13     13.54 o
  16   7   5       46.56       52.37     12.64 o
  17   7   5       52.78       46.95     11.74 o
  18   7   5       10.49       14.45      9.93 o
   1   8   5      173.67      174.13     13.65 o
   2   8   5       37.50       48.33      9.90 o
   3   8   5       54.81       47.33      8.39 o
   4   8   5       83.45       82.67      7.08 o
   5   8   5      321.02      328.73     12.16 o
   6   8   5       46.76       49.01     10.70 o
   7   8   5       65.13       72.49      6.94 o
   8   8   5      228.83      282.91     14.35 o
   9   8   5       69.72       63.20     11.74 o
  10   8   5       16.46       35.21     10.83 o
  11   8   5       35.34       36.11      9.93 o
  12   8   5      199.93      220.30     19.86 o
  13   8   5       93.48      102.02     15.35 o
  14   8   5        5.44       26.18      9.93 o
  15   8   5       40.38       58.69     12.64 o
  16   8   5        1.64       13.54     10.83 o
  17   8   5       49.61       70.42     14.45 o
   0   9   5       46.69       41.91      7.58 o
   1   9   5        1.69        7.77      4.20 o
   2   9   5       29.56       27.08      5.28 o
   3   9   5       66.91       77.64      6.89 o
   4   9   5       37.73       48.60      6.34 o
   5   9   5      181.48      174.75      9.52 o
   6   9   5        1.72        0.00      4.21 o
   7   9   5       11.12       12.80      5.16 o
   8   9   5        9.77       10.83      9.03 o
   9   9   5       41.11       70.42     12.64 o
  10   9   5       27.51        9.03      9.03 o
  11   9   5       48.58       41.53     11.74 o
  12   9   5        5.07        0.00      8.13 o
  13   9   5        2.57       12.64      9.93 o
  14   9   5       11.64        5.42      8.13 o
  15   9   5        9.42       12.64      9.03 o
   1  10   5       18.66       24.18      4.84 o
   2  10   5       24.41       25.42      6.87 o
   3  10   5        7.61        8.11      4.95 o
   4  10   5       47.69       48.63      6.26 o
   5  10   5        1.15        2.59      4.74 o
   6  10   5       33.57       42.74      6.37 o
   7  10   5       38.95       45.82      6.37 o
   8  10   5       46.41       52.37     11.74 o
   9  10   5       10.21        9.03      9.03 o
  10  10   5       19.31       14.45      9.03 o
  11  10   5        1.15        0.00      8.13 o
  12  10   5       23.87       28.89     10.83 o
   0  11   5       21.89       38.82      7.81 o
   1  11   5        7.21       11.28      4.34 o
   2  11   5        6.32        9.83      5.76 o
   3  11   5        3.93        8.65      4.53 o
   4  11   5       39.67       36.35      5.40 o
   5  11   5        6.27        9.36      5.08 o
   6  11   5        1.21        7.12      5.04 o
   7  11   5       11.25       29.29      7.96 o
   8  11   5       32.16       42.43     11.74 o
   9  11   5        4.02        0.00      8.13 o
   1  12   5       12.18       14.15      4.78 o
   0   0   6      456.47      427.96     19.86 o
   2   0   6      289.35      275.67     12.19 o
   4   0   6      114.99      111.58      6.01 o
   6   0   6        2.63       13.54      6.32 o
   8   0   6      592.86      622.98     24.38 o
  10   0   6      177.22      189.60     14.45 o
  12   0   6       21.71       28.89      8.13 o
  14   0   6       83.00       78.55     10.83 o
  16   0   6       42.80       50.56     10.83 o
  18   0   6       83.90       65.01     11.74 o
  20   0   6        6.66       23.47      9.93 o
   1   1   6      235.85      244.79      7.53 o
   2   1   6       56.76       63.17      4.62 o
   3   1   6      321.46      297.87      6.24 o
   4   1   6      193.95      176.10      6.13 o
   5   1   6      252.56      240.58      7.83 o
   6   1   6      826.23      822.81     20.77 o
   7   1   6      630.08      612.51     17.20 o
   8   1   6       12.21        6.77      5.11 o
   9   1   6      310.50      331.41     12.77 o
  10   1   6      241.22      236.40     11.16 o
  11   1   6       64.67       68.79      9.03 o
  12   1   6        6.56       10.04      5.40 o
  13   1   6       58.49       57.93      7.02 o
  14   1   6      205.49      201.29     11.16 o
  15   1   6       67.47       55.21      6.94 o
  16   1   6      115.26      111.62     11.29 o
  17   1   6       20.41       31.60      6.38 o
  18   1   6       52.07       29.85     16.70 o
  19   1   6       25.18       19.35      6.77 o
  20   1   6       26.69       24.72      6.68 o
  21   1   6       13.36       19.62     12.19 o
   0   2   6      352.08      352.08     12.72 o
   1   2   6      499.65      504.18     12.44 o
   2   2   6      395.79      401.46     11.24 o
   3   2   6       20.06       14.79      3.44 o
   4   2   6      156.89      157.10      6.12 o
   5   2   6       51.11       41.10      3.87 o
   6   2   6       80.20       78.19      9.07 o
   7   2   6      137.65      128.41     15.35 o
   8   2   6       91.68      102.82      7.81 o
   9   2   6      159.61      162.77      9.51 o
  10   2   6      219.21      202.41     10.40 o
  11   2   6      342.68      340.43     13.63 o
  12   2   6      283.97      272.07     12.34 o
  13   2   6       35.30       40.09      6.29 o
  14   2   6        9.11       19.82      7.67 o
  15   2   6        2.21       18.53      5.84 o
  16   2   6       33.41       30.58      6.29 o
  17   2   6       63.18       50.30      9.03 o
  18   2   6       37.38       37.28      7.16 o
  19   2   6       24.45        9.61      5.40 o
  20   2   6        4.85        7.02      5.64 o
  21   2   6       10.04       26.27      6.94 o
   1   3   6      118.04      119.53     11.74 o
   2   3   6       37.62       43.27      4.90 o
   3   3   6        3.93        4.33      3.27 o
   4   3   6      387.64      378.74      9.20 o
   5   3   6       29.77       41.51      4.06 o
   6   3   6      187.32      178.51      7.50 o
   7   3   6      106.04      105.64      5.99 o
   8   3   6      185.30      174.92      9.32 o
   9   3   6      146.43      129.02     12.19 o
  10   3   6      362.65      314.24     12.80 o
  11   3   6      473.24      463.85     24.38 o
  12   3   6      219.03      207.99     10.63 o
  13   3   6       61.66       58.82      7.16 o
  14   3   6      237.43      233.36     11.93 o
  15   3   6        4.16        8.87     11.29 o
  16   3   6      242.67      228.74     12.15 o
  17   3   6        4.66        9.93     11.74 o
  18   3   6       28.71       35.21      7.16 o
  19   3   6       55.50       41.53     10.83 o
  20   3   6       37.68       44.24     11.74 o
   0   4   6      298.36      309.50     31.15 o
   1   4   6       37.23       27.20      6.04 o
   2   4   6      267.33      257.24      9.72 o
   3   4   6      190.40      188.27      8.61 o
   4   4   6       99.99      112.48      6.67 o
   5   4   6      195.01      184.65      6.78 o
   6   4   6       23.89       22.67      4.33 o
   7   4   6      291.56      247.92      8.73 o
   8   4   6     1257.31     1163.79     23.64 o
   9   4   6     1848.45     1759.32     46.95 o
  10   4   6     1590.73     1600.87     28.83 o
  11   4   6      218.74      181.85      9.52 o
  12   4   6        6.64        6.86      4.51 o
  13   4   6       60.58       57.57      6.50 o
  14   4   6      107.08      121.89      8.85 o
  15   4   6       18.44       23.86      5.64 o
  16   4   6       30.09       29.79      9.93 o
  17   4   6        4.86       21.67      9.03 o
  18   4   6        6.39        7.22      9.03 o
  19   4   6       13.35        9.03      8.13 o
  20   4   6       22.76       18.96     10.83 o
   1   5   6       88.71       99.63      5.16 o
   2   5   6       52.16       48.16      4.95 o
   3   5   6       32.25       24.50      5.16 o
   4   5   6      133.00      137.15      7.98 o
   5   5   6       57.48       63.36      6.63 o
   6   5   6      350.17      261.44      7.78 o
   7   5   6      357.90      330.35     10.02 o
   8   5   6       58.89       70.93      5.23 o
   9   5   6      130.56      128.59      7.78 o
  10   5   6      119.36      127.26      7.66 o
  11   5   6      307.38      333.93     15.80 o
  12   5   6      309.22      338.57     22.57 o
  13   5   6      229.57      223.91     18.96 o
  14   5   6       88.56       85.77     13.54 o
  15   5   6       23.56       30.70      9.93 o
  16   5   6        1.88       34.31     11.74 o
  17   5   6       45.88       50.56     13.54 o
  18   5   6       20.70       19.86     10.83 o
  19   5   6        7.36        0.00      9.03 o
   0   6   6      322.78      325.93     20.77 o
   1   6   6       70.67       87.21      9.66 o
   2   6   6       12.99       11.88      6.78 o
   3   6   6      158.22      151.06      8.68 o
   4   6   6        7.70        9.58      5.02 o
   5   6   6      262.73      263.31     10.76 o
   6   6   6      129.26      130.41      7.98 o
   7   6   6      199.48      194.76      9.52 o
   8   6   6       95.49      100.69      9.24 o
   9   6   6        4.03       17.15      9.03 o
  10   6   6      106.39      111.05     14.45 o
  11   6   6      198.86      195.92     18.06 o
  12   6   6       23.23       26.18      9.93 o
  13   6   6       26.41        8.13      9.03 o
  14   6   6        6.48        2.71      8.13 o
  15   6   6       15.74       11.74      9.03 o
  16   6   6       18.02       22.57     10.83 o
  17   6   6        0.02        0.00      9.93 o
  18   6   6       26.10       23.47     10.83 o
   1   7   6       62.62       56.69      6.55 o
   2   7   6       56.55       54.24      6.26 o
   3   7   6       12.04       22.22      5.16 o
   4   7   6      151.96      145.00      8.68 o
   5   7   6       60.87       38.67      5.69 o
   6   7   6       86.74       83.02      7.11 o
   7   7   6       56.71       59.21      6.59 o
   8   7   6      307.37      294.80     14.68 o
   9   7   6       64.66       62.30     11.74 o
  10   7   6       70.68       77.65     12.64 o
  11   7   6       34.75       34.31     10.83 o
  12   7   6       53.42       71.33     12.64 o
  13   7   6       27.92       20.77     10.83 o
  14   7   6       27.75       35.21     10.83 o
  15   7   6       15.20       21.67      9.93 o
  16   7   6       11.35       27.09     11.74 o
  17   7   6        8.26       11.74     10.83 o
   0   8   6      553.15      574.43     20.68 o
   1   8   6       16.56       21.88      5.50 o
   2   8   6      107.85      105.22      7.98 o
   3   8   6      258.35      263.58     11.44 o
   4   8   6       34.51       43.02      5.97 o
   5   8   6       40.56       42.96      5.84 o
   6   8   6      305.59      310.33     12.68 o
   7   8   6       48.69       44.49      6.33 o
   8   8   6       45.07       37.88      7.32 o
   9   8   6       95.17      119.18     15.35 o
  10   8   6       18.95       28.89     10.83 o
  11   8   6       18.08       22.57     10.83 o
  12   8   6       50.11       63.20     12.64 o
  13   8   6        6.69       17.15      9.93 o
  14   8   6       10.57        9.03      9.03 o
  15   8   6       27.17       25.28     10.83 o
   1   9   6      131.04      133.14      7.99 o
   2   9   6       89.96       95.30      7.02 o
   3   9   6        3.62       11.47     11.55 o
   4   9   6      114.14      119.96      8.65 o
   5   9   6      103.47      109.98      8.44 o
   6   9   6       29.01       45.76      7.30 o
   7   9   6       16.34       12.96      5.54 o
   8   9   6       36.01       50.21      8.30 o
   9   9   6        2.80        0.00      8.13 o
  10   9   6        6.39        9.03      9.93 o
  11   9   6        7.85        1.81      9.03 o
  12   9   6        6.29        9.93      9.93 o
  13   9   6        8.81       26.18     10.83 o
   0  10   6       64.39       80.43     15.80 o
   1  10   6        5.52        8.99      4.72 o
   2  10   6       12.98       32.18      5.46 o
   3  10   6       39.97       51.29      6.11 o
   4  10   6        0.39        3.82      4.97 o
   5  10   6       40.26       45.64      6.74 o
   6  10   6        0.54       12.92      5.31 o
   7  10   6       10.92       11.57      5.37 o
   8  10   6        4.49       27.99     10.83 o
   9  10   6        0.86        0.00      9.03 o
  10  10   6       47.67       35.21     11.74 o
   1  11   6       12.15       15.70      6.12 o
   2  11   6       24.00       40.91      5.92 o
   3  11   6        9.04        8.77      4.81 o
   4  11   6       32.73       45.04      5.74 o
   5  11   6        6.23       19.63      6.42 o
   2   0   7      331.63      339.03     13.41 o
   4   0   7       19.29       36.66      6.77 o
   6   0   7       89.66       76.74      9.93 o
   8   0   7      181.69      176.96     14.45 o
  10   0   7      634.38      590.47     26.18 o
  12   0   7      409.95      417.12     22.57 o
  14   0   7      205.00      231.13     18.06 o
  16   0   7       10.18       23.47      9.03 o
  18   0   7        3.97       27.99      9.93 o
  20   0   7       32.88       40.63     10.83 o
   0   1   7      241.29      269.86     12.08 o
   1   1   7      190.88      200.94      7.65 o
   2   1   7       41.11       41.53      5.16 o
   3   1   7      144.83      146.04      6.79 o
   4   1   7      163.85      163.24      6.22 o
   5   1   7      195.77      186.73      7.43 o
   6   1   7      218.73      218.77     11.16 o
   7   1   7      391.75      388.09     14.64 o
   8   1   7      783.16      748.84     20.40 o
   9   1   7      368.77      360.63     14.35 o
  10   1   7     1253.26     1242.41     27.43 o
  11   1   7      119.19      111.42      9.11 o
  12   1   7      240.21      237.91     12.08 o
  13   1   7       48.14       51.14      7.66 o
  14   1   7      108.30      106.52      9.51 o
  15   1   7       69.63       79.31      8.30 o
  16   1   7       20.36       24.88      6.38 o
  17   1   7       18.97       36.89      9.93 o
  18   1   7       23.18       26.66      6.68 o
  19   1   7       24.38       35.76     15.80 o
  20   1   7        6.36       15.35      6.38 o
   1   2   7      634.98      621.75     14.84 o
   2   2   7      994.59     1058.74     19.86 o
   3   2   7      103.87       98.47      5.57 o
   4   2   7      802.74      877.60     14.83 o
   5   2   7      515.34      488.77     10.99 o
   6   2   7      772.32      755.85     15.36 o
   7   2   7     1737.00     1738.33     32.39 o
   8   2   7      873.68      945.30     33.86 o
   9   2   7       20.62       15.93      5.18 o
  10   2   7      458.15      455.07     16.20 o
  11   2   7      956.32      988.29     24.42 o
  12   2   7      159.75      164.92     10.40 o
  13   2   7      118.92      115.67      9.24 o
  14   2   7        5.89        9.77      5.40 o
  15   2   7       23.76       28.74      6.50 o
  16   2   7       46.13       60.89     18.51 o
  17   2   7        1.98        2.60      5.87 o
  18   2   7        2.69        0.00      5.40 o
  19   2   7        5.13        5.32      5.64 o
   0   3   7      796.49      746.67     29.79 o
   1   3   7      182.60      187.28     11.16 o
   2   3   7       66.67       60.57      4.86 o
   3   3   7      226.31      225.37      8.63 o
   4   3   7       82.98       85.66      5.44 o
   5   3   7       37.87       48.08      4.60 o
   6   3   7      328.83      315.83     10.47 o
   7   3   7      814.01      777.01     16.17 o
   8   3   7      574.61      565.19     17.57 o
   9   3   7       11.99        9.67      8.58 o
  10   3   7       39.03       37.70      7.67 o
  11   3   7      171.94      168.05     10.18 o
  12   3   7      131.77      137.05     13.09 o
  13   3   7      182.15      169.39     10.40 o
  14   3   7       56.58       52.03      7.16 o
  15   3   7      172.85      158.11     10.80 o
  16   3   7       13.52       21.38      5.84 o
  17   3   7       11.34       22.57      9.03 o
  18   3   7       40.04       33.41     10.83 o
  19   3   7       41.20       54.17     12.64 o
   1   4   7       80.30       82.67      8.94 o
   2   4   7       58.87       62.04      6.37 o
   3   4   7        7.21        9.98      4.63 o
   4   4   7      375.93      360.41     10.69 o
   5   4   7       17.14       11.88      3.61 o
   6   4   7      198.40      207.24      7.74 o
   7   4   7      208.23      188.93      8.48 o
   8   4   7       35.69       43.02     10.38 o
   9   4   7       51.32       72.41     17.61 o
  10   4   7       91.88       93.72      8.01 o
  11   4   7       42.39       42.54      6.01 o
  12   4   7      338.72      321.42     13.66 o
  13   4   7       26.83       26.69      5.84 o
  14   4   7        7.81       28.89     10.83 o
  15   4   7       11.46       26.18      9.93 o
  16   4   7        0.80       13.54      9.93 o
  17   4   7       13.06       13.54      9.03 o
  18   4   7       14.18       20.77      9.93 o
   0   5   7       28.76       27.99      9.93 o
   1   5   7       18.11       14.30      6.04 o
   2   5   7       83.43       99.34     10.22 o
   3   5   7      137.66      138.97      8.16 o
   4   5   7       48.43       47.83      5.69 o
   5   5   7       17.58       23.34      5.14 o
   6   5   7        8.32       13.44      4.04 o
   7   5   7       86.16       85.60      6.23 o
   8   5   7       25.44       22.55      4.37 o
   9   5   7       24.03       22.75      4.97 o
  10   5   7       99.91      129.11     15.35 o
  11   5   7       10.61        0.00      8.13 o
  12   5   7       18.67       33.41     10.83 o
  13   5   7       44.67       33.41      9.93 o
  14   5   7        8.80        1.81      9.03 o
  15   5   7        7.40       25.28     10.83 o
  16   5   7       14.13       13.54      9.03 o
  17   5   7       16.40       47.85     12.64 o
   1   6   7      257.21      269.31     11.47 o
   2   6   7      169.75      177.39      9.52 o
   3   6   7       17.62       24.09      7.52 o
   4   6   7      164.01      160.49      9.03 o
   5   6   7      201.15      188.86      9.88 o
   6   6   7       34.50       43.67      6.03 o
   7   6   7      173.42      201.05     12.44 o
   8   6   7      132.29      121.04     19.86 o
   9   6   7       17.28        9.03      8.13 o
  10   6   7       33.60       37.92     10.83 o
  11   6   7       36.68       41.53     11.74 o
  12   6   7       74.23      111.96     16.25 o
  13   6   7        3.98       14.45     10.83 o
  14   6   7        5.09        8.13      9.03 o
  15   6   7       13.94       26.18     10.83 o
  16   6   7        4.67        6.32      9.93 o
   0   7   7      147.02      102.27      9.88 o
   1   7   7      116.36      115.92      8.31 o
   2   7   7       28.19       40.88      6.07 o
   3   7   7       28.40       16.17      5.73 o
   4   7   7       30.74       32.29      7.29 o
   5   7   7        8.35        5.70      4.63 o
   6   7   7       12.81       14.42      5.37 o
   7   7   7       32.76       29.51      6.53 o
   8   7   7       30.69       32.58     16.70 o
   9   7   7        0.82        7.22      9.03 o
  10   7   7        9.02       30.70     10.83 o
  11   7   7       51.47       70.42     13.54 o
  12   7   7        6.01       17.15      9.93 o
  13   7   7        1.51        0.00      9.03 o
  14   7   7       38.70       38.82     11.74 o
  15   7   7       36.85       63.20     14.45 o
   1   8   7       10.68       17.64      5.04 o
   2   8   7       11.38        2.47      6.04 o
   3   8   7        7.68       11.58      5.31 o
   4   8   7       41.84       55.87      6.94 o
   5   8   7       85.01       98.92     10.31 o
   6   8   7       20.97       36.15      6.21 o
   7   8   7       12.22       15.85      5.44 o
   8   8   7        7.30       16.99      6.94 o
   9   8   7       16.67       37.02     12.64 o
  10   8   7       29.11       33.41     10.83 o
  11   8   7        1.89        0.00      9.03 o
  12   8   7       31.30       55.07     13.54 o
  13   8   7        4.75        0.00      9.93 o
   0   9   7       32.06       43.29      8.30 o
   1   9   7        7.56       13.36      4.77 o
   2   9   7        1.56        5.23      4.62 o
   3   9   7       75.95       96.68      8.50 o
   4   9   7       14.15       20.50      5.69 o
   5   9   7        5.29        9.11      5.37 o
   6   9   7        0.11        8.24      5.37 o
   7   9   7        5.51        7.14      8.28 o
   8   9   7        0.92        5.14      7.32 o
   9   9   7        0.78        0.00      9.93 o
  10   9   7        2.51        0.90      9.03 o
   1  10   7        7.04        9.05      4.88 o
   2  10   7       32.95       40.70      5.97 o
   3  10   7       18.09       24.44      5.39 o
   4  10   7        8.71       19.04      6.07 o
   5  10   7        6.87       11.85      5.69 o
   6  10   7        0.33        4.45      8.50 o
   0   0   8     1602.18     1700.09     46.95 o
   2   0   8      232.30      218.66      8.54 o
   4   0   8       19.74       26.08      4.97 o
   6   0   8     2334.03     2408.84     57.78 o
   8   0   8     1095.26     1132.19     37.92 o
  10   0   8      420.84      399.97     22.57 o
  12   0   8       65.79       76.74     12.64 o
  14   0   8       17.35       33.41      9.93 o
  16   0   8       18.67       15.35      9.03 o
  18   0   8        0.59        0.00      7.22 o
   1   1   8      705.09      635.22     13.87 o
   2   1   8      507.25      483.22     11.40 o
   3   1   8      123.51      120.92      6.13 o
   4   1   8     1003.03      981.61     28.56 o
   5   1   8      759.78      743.51     15.33 o
   6   1   8      289.54      321.85     14.05 o
   7   1   8      151.52      143.58     12.19 o
   8   1   8      956.25      966.23     48.75 o
   9   1   8        5.19        4.82      9.48 o
  10   1   8      455.34      452.90     17.20 o
  11   1   8      566.77      562.58     19.46 o
  12   1   8      114.18      104.51     14.90 o
  13   1   8       69.15       74.96     10.83 o
  14   1   8      192.71      199.38     12.44 o
  15   1   8        2.34       13.07      9.93 o
  16   1   8       50.79       53.62      7.96 o
  17   1   8      107.75       80.35      9.24 o
  18   1   8        7.27       16.70      6.38 o
   0   2   8      277.45      276.15     13.63 o
   1   2   8        2.76        0.00      4.25 o
   2   2   8       25.02       29.21      4.52 o
   3   2   8       85.35       82.45      5.50 o
   4   2   8       21.21       15.02      3.74 o
   5   2   8      164.05      167.63      7.95 o
   6   2   8      388.36      383.68     11.67 o
   7   2   8       93.50       72.65      7.81 o
   8   2   8       89.83       92.63      8.46 o
   9   2   8      386.01      383.82     15.92 o
  10   2   8      237.02      222.80     12.08 o
  11   2   8      130.28      132.39      9.88 o
  12   2   8      203.94      205.10     13.99 o
  13   2   8       29.25       26.70      6.50 o
  14   2   8      241.06      275.17     14.27 o
  15   2   8        1.20        1.54      5.18 o
  16   2   8       17.02       21.67      9.48 o
  17   2   8        0.25        3.37      7.22 o
   1   3   8        7.70        9.79      6.04 o
   2   3   8        1.32        3.35      5.21 o
   3   3   8       41.79       37.87      4.58 o
   4   3   8       25.14       21.80      3.96 o
   5   3   8       56.76       62.82      5.28 o
   6   3   8       66.24       56.74      5.61 o
   7   3   8       51.50       55.61      5.37 o
   8   3   8      154.60      158.89     10.40 o
   9   3   8       67.12       91.84     18.51 o
  10   3   8       49.79       50.59      7.22 o
  11   3   8        6.16       13.09      5.33 o
  12   3   8      158.95      166.29     11.05 o
  13   3   8       23.55       26.75      9.93 o
  14   3   8        1.23        3.35      5.18 o
  15   3   8        2.42        7.22      9.03 o
  16   3   8       62.49       94.80     15.35 o
  17   3   8       19.56       31.60     11.74 o
   0   4   8       87.32       83.97     12.64 o
   1   4   8      142.16      118.45     10.21 o
   2   4   8       60.64       62.94      6.74 o
   3   4   8       35.27       30.27      5.37 o
   4   4   8       24.48       35.66      6.91 o
   5   4   8       46.49       40.69      4.72 o
   6   4   8       24.20       34.89      5.28 o
   7   4   8       33.90       35.20      6.39 o
   8   4   8      104.03      101.33      8.67 o
   9   4   8        1.59        2.02      6.32 o
  10   4   8      171.28      166.47     10.63 o
  11   4   8       35.85       37.92     10.83 o
  12   4   8       17.16       23.47      9.93 o
  13   4   8       13.43       30.70     10.83 o
  14   4   8        7.84       13.54      9.93 o
  15   4   8       27.38       39.73     11.74 o
  16   4   8       19.71       20.77      9.93 o
   1   5   8       90.75       82.17      7.46 o
   2   5   8       57.65       47.40      7.13 o
   3   5   8      114.43      114.09      8.23 o
   4   5   8       45.74       44.89      6.07 o
   5   5   8       35.46       37.91      5.89 o
   6   5   8        9.05       28.54      9.49 o
   7   5   8       29.86       35.21      9.93 o
   8   5   8       25.39       41.53     10.83 o
   9   5   8       13.29       23.47      9.93 o
  10   5   8       65.52       48.75     11.74 o
  11   5   8        5.34        6.32      9.03 o
  12   5   8       67.76       72.23     13.54 o
  13   5   8       44.99       57.78     13.54 o
  14   5   8       14.40       31.60     11.74 o
  15   5   8        8.53        0.00      9.03 o
   0   6   8       10.37       16.25      9.03 o
   1   6   8        4.99       13.30      5.44 o
   2   6   8       93.00       74.69      7.26 o
   3   6   8       82.95       66.19      6.89 o
   4   6   8       49.41       42.79      6.07 o
   5   6   8        1.78        7.48      6.68 o
   6   6   8       22.33       26.10      5.84 o
   7   6   8       12.58       41.02      7.96 o
   8   6   8       11.48        8.49      6.01 o
   9   6   8        9.52        4.51      8.13 o
  10   6   8        9.00       39.73     12.64 o
  11   6   8       67.84       76.74     14.45 o
  12   6   8       27.03       37.92     11.74 o
  13   6   8        1.23        0.00      9.03 o
  14   6   8       17.92       23.47     10.83 o
   1   7   8       21.77       24.35      6.03 o
   2   7   8       63.48       63.09      8.06 o
   3   7   8       34.84       32.62      5.89 o
   4   7   8        3.44        0.00      6.04 o
   5   7   8       15.52       17.15      5.37 o
   6   7   8       34.49       50.79      6.94 o
   7   7   8       35.52       50.52     12.19 o
   8   7   8        9.75        8.17      7.67 o
   9   7   8        2.34        0.00      9.93 o
  10   7   8       12.19        5.42      9.03 o
  11   7   8        0.12       15.35     10.83 o
  12   7   8       19.92       31.60     11.74 o
   0   8   8        9.69       16.81      8.23 o
   1   8   8       82.65       80.42      7.15 o
   2   8   8       40.82       45.21      7.11 o
   3   8   8       11.64       16.14      7.69 o
   4   8   8       10.30       18.28      5.84 o
   5   8   8        2.95        4.28      5.16 o
   6   8   8       14.63       23.14      5.97 o
   7   8   8        5.95       15.66      7.32 o
   8   8   8       53.31       76.58     10.21 o
   9   8   8        8.45       24.38     10.83 o
   1   9   8        5.98       13.42      5.60 o
   2   9   8        9.49       12.30      5.27 o
   3   9   8       10.81        3.47      5.37 o
   4   9   8        1.92        7.69      7.13 o
   5   9   8        0.64        8.43      5.73 o
   2   0   9      326.47      286.49     22.12 o
   4   0   9      355.49      321.42     21.67 o
   6   0   9       19.32       26.18      9.93 o
   8   0   9      181.80      182.38     16.25 o
  10   0   9      300.89      276.28     20.77 o
  12   0   9       13.52       27.99      9.93 o
  14   0   9       94.42      108.34     14.45 o
   0   1   9       45.50       43.25     11.29 o
   1   1   9      163.79      173.01      9.35 o
   2   1   9       19.26       20.43      3.93 o
   3   1   9      246.80      254.12     11.09 o
   4   1   9       18.92       16.25      5.75 o
   5   1   9      104.64      107.35      9.88 o
   6   1   9      156.79      146.88     10.85 o
   7   1   9       27.22       32.16      7.67 o
   8   1   9      126.68      116.05      9.88 o
   9   1   9       13.72       10.43      6.29 o
  10   1   9      152.03      151.88     11.16 o
  11   1   9      142.71      133.86     10.80 o
  12   1   9       30.61       34.24      9.93 o
  13   1   9       31.05       28.19      7.02 o
  14   1   9       47.26       55.52      9.48 o
  15   1   9       12.90       19.41      7.02 o
   1   2   9       42.75       46.71      5.84 o
   2   2   9      395.12      392.75     11.01 o
   3   2   9       87.02       79.55      5.78 o
   4   2   9       87.57      109.52      6.48 o
   5   2   9       73.85       76.90      6.17 o
   6   2   9       17.02       30.33      6.38 o
   7   2   9       32.95       15.68     12.19 o
   8   2   9       16.24       20.89      8.58 o
   9   2   9       55.21       67.31      8.60 o
  10   2   9       76.69       70.94      9.93 o
  11   2   9       70.91       73.42      8.87 o
  12   2   9        8.43       20.98      6.68 o
  13   2   9       21.63       35.29     13.54 o
  14   2   9       24.23       25.66     12.64 o
  15   2   9        4.85       12.45      6.04 o
   0   3   9       66.92       74.03     13.54 o
   1   3   9       26.21       20.09      5.37 o
   2   3   9       64.07       52.92      6.21 o
   3   3   9      110.96       94.07      6.27 o
   4   3   9      103.14      108.51      6.58 o
   5   3   9       68.53       72.30      6.34 o
   6   3   9       32.74       33.12      5.28 o
   7   3   9      124.52      161.15     18.06 o
   8   3   9      101.54      104.86      9.32 o
   9   3   9       15.71       13.06      5.18 o
  10   3   9        1.67       11.88      7.67 o
  11   3   9       41.51       47.20     19.86 o
  12   3   9        2.57        0.90      8.13 o
  13   3   9        0.14        5.42      8.13 o
  14   3   9        5.14        0.00      9.03 o
   1   4   9       29.19       23.61      6.63 o
   2   4   9      146.98      140.38      8.99 o
   3   4   9       36.83       58.82      6.64 o
   4   4   9      278.02      259.92     11.68 o
   5   4   9      149.18      142.94      7.57 o
   6   4   9       76.27       86.96      6.86 o
   7   4   9      155.29      138.76      8.14 o
   8   4   9       66.42       54.91      9.93 o
   9   4   9       17.71       12.64      9.03 o
  10   4   9       32.43       45.14     11.74 o
  11   4   9       78.64      118.28     16.25 o
  12   4   9       83.34       70.42     13.54 o
  13   4   9       10.85        9.93      9.93 o
   0   5   9      321.32      259.12     21.67 o
   1   5   9       72.75       67.16      7.46 o
   2   5   9       60.13       84.40     15.42 o
   3   5   9       53.41       48.72      6.38 o
   4   5   9       31.31       37.70      9.42 o
   5   5   9       44.75       48.48      6.37 o
   6   5   9        5.31        0.00      5.64 o
   7   5   9       18.19       23.80      6.94 o
   8   5   9        3.37        9.03      9.93 o
   9   5   9       66.12       71.33     14.45 o
  10   5   9       28.10       48.75     12.64 o
  11   5   9       61.93       72.23     13.54 o
  12   5   9        0.12        3.61     10.83 o
   1   6   9        0.03        0.30      5.21 o
   2   6   9        0.19        5.52      5.28 o
   3   6   9       38.22       43.79      6.74 o
   4   6   9       17.71       17.59      5.43 o
   5   6   9       11.44       10.98      6.84 o
   6   6   9        4.10        9.35      5.54 o
   7   6   9       64.70       73.65      9.58 o
   8   6   9        0.14        0.00      9.03 o
   9   6   9       12.80       20.77     11.74 o
  10   6   9       46.94       74.03     14.45 o
   0   7   9       18.45       21.70     10.38 o
   1   7   9        4.37       15.92      5.18 o
   2   7   9       22.95       37.78      6.55 o
   3   7   9       21.50       24.21      5.84 o
   4   7   9       21.55       35.66      8.58 o
   5   7   9        8.34       21.53      7.27 o
   6   7   9       28.13       38.26      6.74 o
   7   7   9       23.21       32.45      7.32 o
   1   8   9        8.81       12.66      5.20 o
   2   8   9        5.20        0.00      6.78 o
   0   0  10      177.10      160.71     17.15 o
   2   0  10       25.00       18.96      9.03 o
   4   0  10      109.54      105.64     14.45 o
   6   0  10       19.64       32.50      9.93 o
   8   0  10      127.17      135.43     16.25 o
  10   0  10      111.66       93.90     13.54 o
   1   1  10       58.25       61.42      6.94 o
   2   1  10       76.78       83.16      7.63 o
   3   1  10       27.19       24.71      6.77 o
   4   1  10       20.99       34.18      7.58 o
   5   1  10       37.97       53.27      8.23 o
   6   1  10       11.80        8.44     10.38 o
   7   1  10        3.42       28.54      6.94 o
   8   1  10       38.98       35.66      7.66 o
   9   1  10       49.11       46.35     10.38 o
  10   1  10       28.76       28.03      7.02 o
  11   1  10        9.73        7.94      6.04 o
   0   2  10       43.04       38.82     10.83 o
   1   2  10      111.00      126.30     11.16 o
   2   2  10       25.67       36.26      6.07 o
   3   2  10       33.64       36.86      6.07 o
   4   2  10       54.55       62.19      8.60 o
   5   2  10        7.36        8.17      6.04 o
   6   2  10       14.25       18.96      6.38 o
   7   2  10       15.02       22.82      6.94 o
   8   2  10       12.21       11.09      7.67 o
   9   2  10       31.16       40.85      7.96 o
  10   2  10        2.76        4.97      5.75 o
  11   2  10        7.88        9.41      6.04 o
   1   3  10       43.16       37.45      6.21 o
   2   3  10       22.42       38.09     18.51 o
   3   3  10       23.77       34.33      8.30 o
   4   3  10        9.35       13.54      5.28 o
   5   3  10        0.52        8.83      5.64 o
   6   3  10        7.07        4.69     12.19 o
   7   3  10        2.65        2.51      5.64 o
   8   3  10        0.71        2.21      5.64 o
   9   3  10        0.17        2.90      5.84 o
  10   3  10        8.78       32.50     11.74 o
   0   4  10       40.24       50.84      8.46 o
   1   4  10       26.15       30.13      6.25 o
   2   4  10       34.21       32.71      6.21 o
   3   4  10        2.02        4.41      5.04 o
   4   4  10       11.27       29.65      7.96 o
   5   4  10       60.09       66.81     13.54 o
   6   4  10       29.71       24.38     10.83 o
   7   4  10       45.16       67.71     13.54 o
   8   4  10       92.54      153.49     18.96 o
   9   4  10      132.41      133.62     17.15 o
   1   5  10       14.00       14.27      5.54 o
   2   5  10        5.47        9.45      5.28 o
   3   5  10        3.09        0.82      5.37 o
   4   5  10        3.19        1.01      5.16 o
   5   5  10       12.86       29.82      8.13 o
   6   5  10       27.43       33.41     11.74 o
   7   5  10      118.11      100.22     15.35 o
   0   6  10       38.92       35.91      7.96 o
   1   6  10        4.44       14.33      5.60 o
   2   6  10       30.96       28.47      6.62 o
   3   6  10       99.91      110.23     10.41 o
   2   0  11      131.04      160.71     18.06 o
   4   0  11       98.73      122.79     16.25 o
   0   1  11       15.55        8.13      9.03 o
   1   1  11       37.39       35.15      7.58 o
   2   1  11        5.03        3.99      6.04 o
   3   1  11        3.38        2.33      7.22 o
   4   1  11       42.56       31.72      7.32 o
   5   1  11       44.91       42.74      8.30 o
   1   2  11        9.23       13.99      7.02 o
   2   2  11        1.23       18.06      9.93 o
   3   2  11        6.77        8.58      6.38 o
   4   2  11       12.37       17.52     10.38 o
   0   3  11       44.59       55.98     13.54 o
   1   3  11       21.58       41.73     17.15 o
 
